# Supplementary material for: Drosophila Functional Elements Are Embedded in Structurally Constrained Sequences
Source: PLoS Genet. 2013 May 30;9(5):e1003512. doi: 10.1371/journal.pgen.1003512 (PMC3671938; doi:10.1371/journal.pgen.1003512)
Supplement: Table S1 — Enrichment of different epigenetic marks over CEs. Log2 ratios of averages of 315 analyzed epigenomic marks (column A) between CEs and randomized intervals of the same lengths (column B) and comparing to the regional levels (1 kb shift of the intervals) of the same marks (column C). (XLS) [file pgen.1003512.s006.xls]

## Sheet: table_S1
name	enrichment_over_random	enrichment_over_offset
modencode.L3_combined_coverage_GSM451812	-0.156313	-0.115085
modencode.E12_16_CBP_density_GSM408986	0.180183	0.161818
modencode.cad_E0_4h	0.442034	0.306091
modencode.E20_24_H3K9Me3_density_GSM439452	0.403809	0.0795435
modencode.L3_H3K4Me1_density_GSM401418	0.209585	0.245868
modencode.Pupae_H3K27Me3_density_GSM439439	0.80623	0.227416
modencode.L1_H3K27Me3_density_GSM439442	0.434245	-0.0193704
modencode.E20_24_H3K27Me3_density_GSM439443	0.603738	0.0812446
modencode.E8_12_CBP_Set2_density_GSM451801	0.324788	0.249156
modencode.orc_mcm_26_kc	0.216914	0.253684
modencode.E16_20_H3K27Me3_density_GSM439444	0.679549	0.104778
modencode.orc_s2_2	0.0558904	0.104271
dnase.stage9_sum	0.0242753	0.103404
modencode.orc_bg3_7	0.151865	0.149568
flyPcG.chip_chip.DSP1	0.132811	0.150034
modencode.orc_kc_1	0.103636	0.163463
dnase.stage5_sum	0.115719	0.148232
modencode.orc_s2	-0.0211393	0.0810422
modencode.E8_12_PolII_density_GSM432594	0.103861	0.0952455
modencode.E16_20_H3K4Me1_density_GSM401403	0.0111611	0.0573155
modencode.orc_mcm_kc	0.275645	0.280409
modencode.hdac_493_E0_12h	0.0219095	0.0470457
modencode.polII_alg_bg3	0.0134049	0.181394
modencode.E16_20_H3K9Me3_density_GSM439453	0.322114	-0.0204885
modencode.hdac_494_E0_12h	0.115966	0.118798
dnase.stage10_sum	0.125622	0.163022
modencode.cad_7t_E0_4h	0.141268	0.108701
modencode.orc_kc	0.0404838	0.109355
modencode.E12_16_PolII_density_GSM439461	0.0595585	0.0922087
modencode.orc_mcm_27_kc	0.308231	0.285499
modencode.chro_chriz_br_E14_16h	0.0637612	0.185543
modencode.disco_E0_8h	0.136011	0.172286
modencode.chro_chriz_br_bg3	-0.141393	0.132104
modencode.E16_20_CBP_density_GSM432584	-0.200506	0.0612619
modencode.hdac_495_E0_12h	0.0860237	0.0530431
modencode.L2_H3K9Me3_density_GSM439450	0.22981	-0.0175376
modencode.ctcf_500_s2	0.105997	0.106837
modencode.orc_bg3	-0.0792395	0.0192036
modencode.E8_12_H3K4Me1_density_GSM432593	0.138595	0.0928498
modencode.H3K9Me3_E14_16h	0.23199	0.119083
modencode.AdultMale_H3K27Me3_density_GSM439438	0.698519	0.122677
modencode.hdac_496_E0_12h	-0.0108691	0.0358814
modencode.sens_gfp_E4_8h	0.0904563	0.0750034
modencode.ctcf_200_s2	0.106901	0.135755
modencode.L3_H3K4Me3_run2_density_GSM400660	0.015413	0.140483
modencode.H3K9Ac_s10P_bg3	0.13343	0.129543
modencode.E0_4_H3K27Me3_density_GSM439448	0.636576	0.138849
modencode.H3K23Ac_bg3	0.276962	0.12742
modencode.H3K23Ac_s2	0.344366	0.165664
modencode.E16_20_H3K4Me3_run2_density_GSM400658	-0.0668897	0.00854602
modencode.E20_24_H3K9Ac_density_GSM401424	0.0893365	0.0572224
modencode.Pupae_H3K4Me1_density_GSM401415	0.0471986	0.0684873
modencode.E12_16_H3K9Me3_density_GSM439454	0.344949	0.0059078
modencode.L2_H3K27Acs2_density_GSM401419	0.497998	-0.0274637
modencode.L2_H3K27Me3_density_GSM439441	0.497924	-0.027499
modencode.E16_20_PolII_density_GSM432590	-0.0352842	0.0108188
modencode.H3K9Ac_clone8	0.0773019	0.132523
modencode.orc_s2_6	-0.0902927	0.0346369
modencode.L1_CBP_density_GSM408990	0.0387393	0.0885274
modencode.hdac_500_E0_12h	-0.0633947	0.0430895
modencode.E8_12_H3K27Me3_density_GSM439446	0.685853	0.0975063
modencode.Pupae_density_GSM408994	-0.0971192	0.0701853
modencode.AdultFemale_H3K4Me1_density_GSM439465	-0.174626	0.0152825
modencode.L3_H3K27Me3_density_GSM439440	0.682064	0.105815
modencode.hdac_492_E0_12h	0.0225547	0.0822704
flyPcG.chip_chip.GAF	-0.0127207	0.12157
modencode.E20_24_H3K4Me3_run2_density_GSM400672	-0.040637	0.0229378
modencode.AdultMale_H3K27Ac_density_GSM401410	-0.161135	0.0476587
modencode.H3K4Me1_s2	-0.301759	-0.00314465
modencode.nurf310_q2602_s2	-0.199974	0.125596
flyPcG.chip_chip.TRX_N	-0.0173933	0.128286
modencode.AdultMale_H3K4Me1_density_GSM401411	-0.0317367	0.0095715
modencode.E12_16_H3K27Me3_density_GSM439445	0.554932	0.0332564
modencode.E16_20_H3K9Ac_density_GSM401402	-0.0332412	-0.000645442
modencode.hp1_wa191_bg3	0.111288	0.135213
modencode.L1_PolII_density_GSM432589	-0.144981	0.0580665
modencode.H4K16Ac_L_bg3	-0.0452441	0.10052
modencode.H4K16ac_M_s2	-0.231889	0.0313802
modencode.piwi_q2569_kc	-0.0763565	0.092556
modencode.sens_E4_8h	0.0746129	0.0927335
modencode.h_E0_8h	0.0073802	0.104025
modencode.H4K16Ac_l_clone8	-0.312561	-0.0363864
modencode.L3_H3K9Ac_density_GSM401417	-0.0606703	0.0577372
modencode.E20_24_CBP_density_GSM439462	-0.213053	0.0297433
modencode.E8_12_H3K9Ac_density_GSM432592	0.130564	0.0527086
modencode.L3_H3K27Ac_density_GSM401416	-0.0379166	0.0786605
modencode.E8_12_H3K9Me3_density_GSM439455	0.301238	0.0492528
modencode.chro_chriz_bt_s2	-0.309639	0.0421149
modencode.H3K4Me3_LP_E2_4h	-0.0620705	0.058958
dnase.stage14_sum	0.400201	0.353016
modencode.ez_bg3	0.406292	0.101757
levine.dorsal	0.00244783	0.0540832
modencode.E4_8_CBP_density_GSM408988	0.0822939	0.0617451
modencode.ecr_WPP_30_33	0.00890533	0.0385769
modencode.E0_4_H3K4Me1_density_GSM401409	-0.117932	-0.0517043
modencode.H3K36Me3_bg3	-0.238925	-0.0266218
modencode.Pupae_H3K27Ac_density_GSM401413	-0.20913	0.0230832
modencode.H4K16Ac_L_s2	-0.276176	0.00685541
modencode.chro_chriz_br_kc	-0.257878	0.0495009
modencode.orc_kc_12	-0.0280641	0.0364809
modencode.L3_CBP_density_GSM408992	-0.0727496	0.049925
modencode.E8_12_H3K4Me3_density_GSM432585	-0.155219	0.0219008
modencode.ez_s2	0.299863	0.0944512
modencode.dRING_q3200_bg3	0.260609	0.0474264
modencode.Pupae_H3K9Me3_density_GSM439449	0.189359	0.0276182
modencode.hp1_wa191_clone8	-0.119774	0.0503884
modencode.jumu_E0_8h	-0.0531194	0.0417621
modencode.polII_alg_kc	-0.297133	0.00840117
modencode.E16_20_H3K27Ac_density_GSM401401	-0.204349	-0.0320975
modencode.polII_alg_clone8	-0.292526	-0.00196299
modencode.L3_PolII_density_GSM432587	-0.24898	-0.00697457
modencode.H2B_ubiq_nro3_bg3	-0.113184	0.0275221
modencode.E8_12_H3K27Ac_density_GSM432583	-0.0392113	0.0121872
modencode.AdultFemale_CBP_density_GSM408982	-0.274854	0.0163321
modencode.Pupae_PolII_density_GSM432586	-0.249007	-0.0311138
modencode.E12_16_H3K9Ac_density_GSM439458	-0.0557171	-0.0261993
modencode.bre1_q2539_s2	-0.297799	0.0120719
modencode.hkb_E0_8h	0.00412857	0.0834848
modencode.AdultMale_CBP_density_GSM408984	-0.349134	-0.0081045
modencode.H3K36Me3_E2_4h	-0.182764	0.00398891
modencode.cp190_bv_s2	-0.212029	-0.0346442
modencode.H3K27Ac_density_GSM401412	-0.30608	-0.0307497
modencode.H3K27Me3_abcam2_bg3	0.419501	-0.016666
modencode.sens2_E4_8h	-0.0299756	0.026939
modencode.dRING_q3200_s2	0.150646	0.00749483
modencode.H3K27Me3_s2	0.735678	0.1207
modencode.jil1_q3433_s2	-0.29583	0.0161545
modencode.pc_bg3	0.130539	-0.111484
modencode.D_E0_12h	0.00408679	0.0450311
flyPcG.chip_chip.PHOL	-0.0643415	0.061987
modencode.pcl_q3412_bg3	0.373308	0.0921577
modencode.polII_alg_s2	-0.380034	-0.0130855
modencode.h2b_ubiq_nro3_kc	-0.241275	0.0105425
modencode.gata_e_E0_8h	-0.0311042	0.0740005
modencode.gaf_bg3	-0.191656	-0.0173854
modencode.hdac_499_E0_12h	-0.247309	-0.0304147
modencode.E4_8_PolII_density_GSM432578	-0.250159	-0.0840042
modencode.H3K4Me2_E14_16h	-0.0947774	0.0867913
modencode.pc_s2	0.571274	0.080913
modencode.L2_H3K4Me1_density_GSM401421	-0.115103	-0.0605301
modencode.L2_H3K27Acs6_density_GSM447608	-0.133488	-0.0480401
modencode.H4K16Ac_L_kc	-0.212252	0.0511672
modencode.E12_16_H3K27Ac_density_GSM432582	-0.0831926	0.0409666
modencode.L1_H3K9Me3_density_GSM439451	0.0652576	-0.113778
modencode.stat92_E0_12h	0.102814	0.0847794
modencode.H3K9Me3_bg3	0.092626	0.0363996
modencode.en_d300_E7_24h	0.156964	0.104924
modencode.E4_8_H3K9Ac_density_GSM401405	-0.208787	-0.148462
modencode.chro_chriz_wr_s2	-0.374523	4.36389e-05
modencode.inv_7657_E0_12h	0.179764	0.107983
modencode.E0_4_H3K9Ac_density_GSM401408	-0.139453	-0.0800204
flyPcG.chip_chip.K4	-0.295787	-0.0283466
modencode.cad_7t_a_female	-0.00198135	0.0672881
modencode.hp1c_mo_462_bg3	-0.0221845	0.0575196
modencode.H3K36Me3_E14_16h	-0.118136	-0.00258339
modencode.E0_4_H3K9Me3_density_GSM439457	0.277355	0.0341477
modencode.Pupae_H3K9Ac_density_GSM401414	-0.193391	-0.00523079
flyPcG.chip_chip.PH	0.227309	0.0715982
modencode.H3K4Me2_millipore_bg3	-0.291295	-0.0480792
modencode.H3K4Me2_head_nuclei	-0.316548	0.0286464
modencode.Pupae_H3K4Me3_run2_density_GSM400664	-0.232258	-0.0204398
modencode.trl_kv167	-0.285551	-0.0117934
modencode.L1_combined_coverage_GSM451811	-0.0400496	-0.0598557
modencode.cp190_hb_s2	-0.223275	-0.00893416
modencode.L2_PolII_density_GSM451799	-0.110002	-0.00153529
modencode.CTCF_N_S2Cells	-0.181016	0.0189141
modencode.H3K4Me2_s2	-0.387963	-0.0471979
modencode.L2_combined_coverage_GSM453867	-0.0682216	-0.0591851
modencode.su_hw_hb_s2	0.208321	0.0405526
modencode.H3K9me3_s2	-0.0795782	0.0328449
modencode.hp1b_s2	-0.205616	0.0446481
modencode.dCtBP_7667_E0_12h	-0.0148128	0.0216813
modencode.gsbn_purif_E7_24h	-0.140025	0.0379409
modencode.AdultMale_combined_coverage_GSM451804	-0.0518507	-0.0813098
modencode.H3K9Ac_s2	-0.282452	-0.0214475
modencode.mbd_r2_q2567_s2	-0.399353	0.0186148
modencode.Pupae_combined_coverage_GSM451813	-0.0552943	-0.0805252
modencode.mod_mdg4_E8_16h	-0.198548	-0.0354427
modencode.H2B_ubiq_nro3_s2	-0.337596	-0.0422013
modencode.AdultFemale_H3K4Me3_run2_density_GSM400670	-0.388346	-0.0775499
modencode.wds_q2691_s2	-0.280225	0.00698145
flyPcG.chip_chip.PHO	0.0958079	0.0616399
modencode.H3K9Ac_s10p_s2	-0.238769	-0.016545
modencode.H3K18Ac_bg3	0.0974409	0.109728
modencode.E12_16_H3K4Me1_density_GSM432591	-0.0986841	-0.035792
modencode.orc_bg3_13	-0.218168	-0.0702129
flyPcG.chip_chip.TRX_C	-0.159607	-0.00674598
modencode.hdac_501_E0_12h	-0.257418	-0.0996947
modencode.hp1c_mo462_s2	-0.056679	0.0933384
modencode.H3K36me3_E0_12h	-0.0813214	-0.0738806
modencode.E8_12_combined_coverage_GSM451808	-0.0352955	-0.0473467
modencode.H3K79Me1_s2	-0.179824	0.00271115
modencode.H3K4Me2_millipore_s2	-0.378483	-0.0446347
modencode.H4K5Ac_S2	-0.28074	0.011461
modencode.inv_gfp_E0_12h	-0.170983	-0.0354293
modencode.CNC_E0_12h	-0.0670094	-0.015838
modencode.H3K4Me3_bg3	-0.305418	-0.0578071
flyPcG.chip_chip.K27	0.648053	-0.0152964
modencode.E16_20_combined_coverage_GSM451807	-0.0373524	-0.0680902
levine.twist	0.0753395	0.046753
modencode.E0_4_H3K27Ac_density_GSM401407	-0.273599	-0.107479
modencode.cp190_hb_bg3	-0.123595	-0.010167
modencode.L2_H3K9Ac_density_GSM401420	-0.24098	-0.0821501
modencode.su_hw_vc_s2	0.161228	0.0459395
modencode.su_var_3_7_q3448_s2	-0.210114	0.0254828
modencode.H3K18Ac_s2	-0.319924	-0.0253916
modencode.E20_24_H3K27Ac_density_GSM401423	-0.253644	-0.0470514
modencode.su_hw_hb_bg3	0.170399	0.0463745
modencode.ecr_L3	-0.119031	-0.0536673
modencode.H3K4Me2_3rd_instar_larvae_nuclei	-0.38485	-0.0147511
modencode.su_var_3_7_q3448_bg3	-0.14114	0.0171258
modencode.beaf_70_bg3	-0.0329879	0.0246727
modencode.H3K4Me1_bg3	-0.078343	0.0148742
modencode.L2_H3K4Me3_run2_density_GSM400668	-0.297207	-0.102696
modencode.AdultFemale_H3K9Ac_density_GSM439459	-0.295876	-0.0580624
modencode.E20_24_H3K4Me1_density_GSM439464	-0.262434	-0.0965982
modencode.dmi2_q2626_s2	-0.356045	-0.0164317
modencode.E4_8_H3K27Me3_density_GSM439447	0.351479	-0.108228
modencode.beaf_hb_s2	-0.349943	-0.0607375
modencode.AdultFemale_combined_coverage_GSM451805	-0.0513023	-0.0535619
modencode.E0_4_combined_coverage_GSM451806	-0.0155455	-0.0296538
modencode.E12_16_combined_coverage_GSM451803	-0.0397254	-0.0403433
modencode.E20_24_combined_coverage_GSM451810	-0.0317297	-0.0485059
modencode.E4_8_combined_coverage_GSM451809	-0.0283657	-0.0333188
modencode.mrna_cme_w1_cl_8_60	-0.048073	-0.0304143
modencode.mrna_cme_w1_cl_8_62	-0.0385009	-0.0293719
modencode.mrna_kc167_2	-0.0409144	-0.0309867
modencode.mrna_kc167_4	-0.0401005	-0.0292507
modencode.mrna_ml_dmbg3_c2_122	-0.040644	-0.0308823
modencode.mrna_ml_dmbg3_c2_124	-0.0362937	-0.035204
modencode.mrna_s2_drsc_14	-0.0422111	-0.0318342
modencode.mrna_s2_drsc_16	-0.0442496	-0.0343435
dnase.stage11_sum	0.2478	0.240907
modencode.ubx2_E3_8h	-0.233394	-0.0560572
modencode.su_hw_PG_E0_12h	-0.0306145	-0.0680806
flyPcG.chip_chip.K9	0.190459	-0.0828866
modencode.H4AcTetra_s2	-0.443064	-0.0974403
modencode.E20_24_PolII_density_GSM439460	-0.163787	-0.0819325
modencode.Ez_8_16h	-0.398542	-0.131086
modencode.chro_chriz_br_clone_8	-0.414962	-0.074128
modencode.hp1c_mo_462_kc	-0.299857	-0.0289203
modencode.bab1_E0_12h	-0.075204	0.00857442
modencode.D_E0_8h	-0.135773	-0.0203849
modencode.H3K9Me3_clone8	-0.15224	-0.0675513
modencode.L1_H3K27Ac_density_GSM432581	-0.339376	-0.144529
modencode.H4K8Ac_s2	-0.317322	-0.0113226
modencode.ctcf_vc_s2	0.0837985	0.0678119
modencode.H3K36Me3_kc	-0.32795	-0.0941567
modencode.E4_8_H3K4Me1_density_GSM401406	-0.285746	-0.173152
modencode.dll_E0_12h	-0.15994	-0.0362095
levine.snail	0.108715	0.0700702
modencode.ubx_7701_E3_8h	-0.208137	-0.0442667
modencode.gro3_E0_12h	0.155169	0.054321
modencode.gaf_s2	-0.322395	-0.055482
modencode.E12_16_H3K4Me3_density_GSM432580	-0.350944	-0.122419
modencode.H3K36Me3_s2	-0.386146	-0.0635905
modencode.H3K9Me3_head_nuclei	-0.118571	-0.0607049
modencode.ftz_f1_E0_12h	-0.0487511	-0.0507367
modencode.H3K9Me2_bg3	0.0285822	-0.00884667
modencode.E4_8_H3K9Me3_density_GSM439456	-0.0230559	-0.158454
flyPcG.chip_chip.PC	0.412742	0.021201
modencode.gro_aviva	-0.0390741	-0.0317845
modencode.AdultMale_H3K9Ac_density_GSM432579	-0.157622	-0.0629257
modencode.ubx1_E3_8h	-0.151484	-0.0291872
modencode.L1_H3K4Me3_run2_density_GSM400662	-0.365443	-0.167986
modencode.E0_4_K4Me3_density_GSM400656	-0.311216	-0.134563
modencode.bks_E0_12h	-0.157911	-0.0834978
modencode.hp1_wa191_head_nuclei	-0.491868	-0.100513
modencode.H3K18Ac_clone8	-0.261609	-0.0157689
modencode.H3K9Me2_kc	-0.408891	-0.0998873
modencode.kr_D2_E0_8h	0.0201962	-0.0321914
modencode.hp1_mo462_clone_8	-0.280131	-0.0486299
modencode.H3K9Me2_clone8	-0.342218	-0.0975196
modencode.H3K79Me2_s2	-0.452795	-0.112331
modencode.cp_190_E0_12h	-0.333747	-0.0891025
modencode.hp1_wa191_3rd_instar_larvae_nulei	-0.382586	-0.0935385
modencode.hp1a_wa184_s2	-0.376054	-0.0423344
modencode.trx_c_s2	-0.465145	-0.101804
modencode.H3K4Me3_LP_s2	-0.443151	-0.117456
modencode.su_hw_negre_E0_12h	-0.103108	-0.0434911
modencode.H3K27Ac_bg3	-0.349575	-0.122796
modencode.hp2_s2	-0.268188	-0.0865925
modencode.E4_8_H3K27Ac_density_GSM401404	-0.393739	-0.165351
modencode.H3K9Me2_3rd_instar_larvae_nuclei	-0.414205	-0.0924588
modencode.L1_H3K4Me1_density_GSM432588	-0.338947	-0.180654
modencode.ecr_WPP_10_11	-0.137506	-0.0657695
modencode.H3K9Me2_E14_16h	-0.301633	-0.0896534
modencode.E4_8_H3K4me3_run2_density_GSM400674	-0.445486	-0.168823
modencode.mod2_2_vc_s2	-0.120727	-0.0803165
modencode.AdultMale_H3K4Me3_run2_density_GSM400666	-0.449002	-0.119774
modencode.H3K9Me2_E2_4h	-0.294206	-0.105571
modencode.run_7659_E0_12h	-0.0994354	-0.029707
modencode.beaf_70_s2	-0.249458	-0.0985372
modencode.su_var_3_9_bg3	-0.222314	-0.102474
modencode.L1_H3K9Ac_density_GSM401422	-0.383127	-0.204583
modencode.ctcf_n_E0_12h	-0.139499	-0.0103759
modencode.ttk_E0_12h	-0.262666	-0.0628819
modencode.H3K27Ac_s2	-0.524591	-0.139015
modencode.H3K9me3_3rd_instar_larvae_nuclei	-0.216484	-0.110992
modencode.beaf_32_E0_12h	-0.339173	-0.120351
modencode.hp1_wa191_E2_4h	-0.394481	-0.141731
modencode.kn_E0_12h	-0.256537	-0.0734838
modencode.gaf_E0_12h	-0.273958	-0.0897509
modencode.H3K18Ac_E2_4h	-0.119494	-0.133644
modencode.en_serum_E0_12h	-0.238784	-0.0701098
modencode.ubx_7701_E0_12h	-0.296773	-0.147774
modencode.bks_E0_4h	-0.083641	-0.0900196
modencode.ctcf_c_E0_12h	-0.210466	-0.0694314
modencode.su_var_3_9_s2	-0.369944	-0.140282
modencode.mod_mdg4_E0_12h	-0.3248	-0.16876
modencode.polII_8wg16_DCC_E0_4h	-0.41337	-0.19033
modencode.eve_r13_E1_6h	-0.217322	-0.151989
modencode.ctcf_vc_bg3	-0.256117	-0.168876
modencode.polII_8wg16_DCC_E4_8h	-0.449857	-0.25841
modencode.mod2_2_vc_bg3	-0.536413	-0.358988
