# Supplementary material for: Drosophila Functional Elements Are Embedded in Structurally Constrained Sequences
Source: PLoS Genet. 2013 May 30;9(5):e1003512. doi: 10.1371/journal.pgen.1003512 (PMC3671938; doi:10.1371/journal.pgen.1003512)
Supplement: Table S2 — Epigenomic CEs cluster xii lacks enrichment of epigenetic marks over. Similar to S1, but here enrichment of epigenomic marks are only for CE's within epigenomic cluster xii. The table shows that enrichments are significantly low comparing to overall enrichments. (XLS) [file pgen.1003512.s007.xls]

## Sheet: table_S2
name	enrichment_over_random	enrichment_over_offset
modencode.L3_combined_coverage_GSM451812	-0.0675926	-0.166598
modencode.AdultMale_H3K9Ac_density_GSM432579	0.267744	0.209366
modencode.L3_H3K4Me1_density_GSM401418	0.181936	0.297007
modencode.H3K4Me1_s2	-0.244749	-0.0101752
modencode.polII_8wg16_DCC_E0_4h	-0.246786	-0.109622
modencode.L3_CBP_density_GSM408992	0.120545	0.26246
modencode.H3K79Me1_s2	0.00725885	-0.0432159
modencode.h_E0_8h	-0.135344	0.0889692
dnase.stage14_sum	0.0335832	0.130729
modencode.H3K4Me2_head_nuclei	-0.200576	0.0234026
modencode.h2b_ubiq_nro3_kc	-0.0885744	-0.025405
modencode.en_serum_E0_12h	-0.0600955	0.0514991
modencode.AdultMale_H3K27Ac_density_GSM401410	0.109342	0.168737
modencode.ecr_L3	0.0113554	0.0179911
modencode.H3K18Ac_clone8	-0.226592	-0.0527337
modencode.polII_alg_bg3	-0.0771799	0.116799
modencode.E8_12_CBP_Set2_density_GSM451801	0.0858284	0.16614
modencode.L3_H3K9Ac_density_GSM401417	-0.185945	-0.0215995
modencode.H2B_ubiq_nro3_bg3	-0.0259177	0.00214804
modencode.AdultMale_H3K4Me3_run2_density_GSM400666	-0.252132	0.00815373
modencode.polII_8wg16_DCC_E4_8h	-0.318452	-0.197557
modencode.L2_PolII_density_GSM451799	-0.140122	-0.0368363
modencode.jil1_q3433_s2	-0.166728	-0.0261738
modencode.H4K16Ac_L_bg3	-0.0337245	0.0536973
modencode.E8_12_H3K27Ac_density_GSM432583	-0.405972	-0.0878863
modencode.H3K18Ac_s2	-0.289465	-0.0848017
modencode.H3K4Me1_bg3	-0.257645	0.0323092
modencode.H3K4Me2_3rd_instar_larvae_nuclei	-0.408477	-0.0309999
flyPcG.chip_chip.DSP1	-0.35077	0.0259772
modencode.H3K36Me3_bg3	-0.189388	-0.0878224
modencode.disco_E0_8h	-0.174162	0.148779
flyPcG.chip_chip.K4	-0.334734	-0.0571508
modencode.Ez_8_16h	-0.369402	-0.124482
modencode.H3K36me3_E0_12h	-0.364495	-0.0716226
modencode.L1_CBP_density_GSM408990	0.0827362	0.114089
modencode.L3_H3K27Me3_density_GSM439440	-0.197418	-0.0387391
modencode.E4_8_H3K9Ac_density_GSM401405	-0.450189	-0.106953
modencode.L1_PolII_density_GSM432589	-0.160313	0.074593
modencode.H3K23Ac_bg3	0.0813109	0.0333815
modencode.polII_alg_kc	-0.277147	-0.0106536
flyPcG.chip_chip.GAF	-0.404394	-0.00512868
modencode.hdac_501_E0_12h	-0.179763	0.103587
modencode.L3_H3K4Me3_run2_density_GSM400660	-0.140952	0.0636824
modencode.ctcf_n_E0_12h	-0.183903	-0.00688652
modencode.hp1b_s2	-0.135095	0.160024
modencode.H3K23Ac_s2	0.21447	0.0405595
modencode.Pupae_H3K4Me3_run2_density_GSM400664	-0.311702	-0.0435616
modencode.H2B_ubiq_nro3_s2	-0.173915	-0.0988528
modencode.L2_H3K9Ac_density_GSM401420	-0.409041	-0.25602
modencode.AdultFemale_H3K4Me3_run2_density_GSM400670	-0.264886	0.00263804
modencode.pc_s2	-0.219453	-0.0485367
modencode.L2_combined_coverage_GSM453867	-0.013814	-0.084781
modencode.H4K16Ac_L_kc	-0.210983	0.0291152
modencode.E4_8_H3K27Ac_density_GSM401404	-0.362319	-0.0738762
modencode.ecr_WPP_30_33	0.182019	0.201215
modencode.AdultFemale_H3K9Ac_density_GSM439459	-0.107252	0.0372311
modencode.E0_4_H3K9Ac_density_GSM401408	-0.429187	-0.167216
modencode.E4_8_H3K4me3_run2_density_GSM400674	-0.308281	-0.0673985
modencode.chro_chriz_br_bg3	-0.265418	0.0493181
modencode.cad_7t_E0_4h	0.0603014	0.224504
modencode.Pupae_combined_coverage_GSM451813	-0.030078	-0.125978
modencode.H3K36Me3_s2	-0.205089	-0.0640192
modencode.L3_H3K27Ac_density_GSM401416	-0.201491	-0.0736794
modencode.Pupae_H3K9Me3_density_GSM439449	-0.304434	-0.0552085
modencode.H3K4Me3_bg3	-0.430424	-0.16592
modencode.chro_chriz_br_kc	-0.281461	0.0261478
modencode.hp1c_mo462_s2	-0.0789264	0.159609
flyPcG.chip_chip.TRX_N	-0.385325	0.0467615
modencode.L1_combined_coverage_GSM451811	-0.020621	-0.0971613
modencode.H3K36Me3_E2_4h	-0.193412	-0.107342
modencode.H3K36Me3_kc	-0.23038	-0.134538
modencode.E20_24_CBP_density_GSM439462	-0.379721	-0.074302
modencode.hdac_500_E0_12h	-0.276358	-0.00983713
modencode.ecr_WPP_10_11	0.254532	0.236255
modencode.H4K8Ac_s2	-0.220921	-0.0460712
modencode.chro_chriz_br_E14_16h	-0.125454	0.0744843
modencode.ctcf_200_s2	-0.100002	0.0448013
modencode.Pupae_H3K27Me3_density_GSM439439	-0.138186	-0.0718365
modencode.mbd_r2_q2567_s2	-0.442788	-0.011335
modencode.L3_PolII_density_GSM432587	-0.15907	0.104647
modencode.kn_E0_12h	-0.150662	-0.00691403
modencode.E8_12_combined_coverage_GSM451808	-0.00573554	-0.0741901
modencode.su_var_3_7_q3448_s2	-0.302897	0.100918
modencode.ttk_E0_12h	-0.199989	-0.0141406
modencode.AdultMale_combined_coverage_GSM451804	-0.030845	-0.126505
levine.dorsal	-0.0711908	0.044275
modencode.E12_16_combined_coverage_GSM451803	0.000597645	-0.0512117
modencode.E12_16_CBP_density_GSM408986	0.0167759	0.0998151
modencode.Pupae_density_GSM408994	-0.0298856	0.150176
modencode.E16_20_combined_coverage_GSM451807	-0.0122386	-0.112127
modencode.AdultFemale_H3K4Me1_density_GSM439465	-0.109833	0.0344783
modencode.AdultFemale_combined_coverage_GSM451805	-0.0204622	-0.0889637
modencode.trl_kv167	-0.364782	-0.0560854
modencode.inv_gfp_E0_12h	-0.415076	-0.13963
modencode.orc_kc_12	-0.158515	-0.0271976
modencode.bks_E0_12h	-0.386185	-0.171678
modencode.H3K36Me3_E14_16h	-0.287332	-0.142237
modencode.E8_12_H3K9Me3_density_GSM439455	-0.492761	-0.0598182
modencode.hdac_499_E0_12h	-0.1871	-0.0664802
modencode.E0_4_H3K27Ac_density_GSM401407	-0.404188	-0.14188
modencode.E20_24_combined_coverage_GSM451810	-0.0111687	-0.073481
modencode.gaf_s2	-0.4601	-0.160173
modencode.Pupae_H3K27Ac_density_GSM401413	-0.214309	-0.0161693
flyPcG.chip_chip.PHOL	-0.348823	0.00689142
modencode.H3K18Ac_bg3	-0.120419	-0.0202596
flyPcG.chip_chip.PHO	-0.438685	0.0171182
modencode.ftz_f1_E0_12h	-0.00250335	-0.000997722
modencode.E8_12_H3K4Me3_density_GSM432585	-0.433699	-0.0927327
modencode.H4K16Ac_L_s2	-0.213886	-0.0368118
flyPcG.chip_chip.K9	-0.506858	-0.074569
modencode.H3K27Ac_bg3	-0.360408	-0.13944
modencode.Pupae_PolII_density_GSM432586	-0.472424	-0.178778
modencode.H3K4Me2_millipore_s2	-0.374267	-0.106634
flyPcG.chip_chip.PC	-0.506069	-0.0347028
modencode.AdultFemale_CBP_density_GSM408982	-0.210347	0.0733099
modencode.E8_12_H3K4Me1_density_GSM432593	-0.512496	-0.0797068
modencode.H3K79Me2_s2	-0.332021	-0.153558
modencode.E4_8_combined_coverage_GSM451809	-0.00809756	-0.0506838
modencode.polII_alg_s2	-0.37971	-0.0917112
modencode.E12_16_H3K4Me1_density_GSM432591	-0.375442	-0.00732411
modencode.ctcf_c_E0_12h	-0.159946	-0.00903444
modencode.H3K27Me3_s2	0.0264814	0.0187385
modencode.E0_4_combined_coverage_GSM451806	-0.00706123	-0.0505105
modencode.mrna_cme_w1_cl_8_60	-0.0390512	-0.0540066
modencode.mrna_cme_w1_cl_8_62	-0.0259514	-0.0503005
modencode.mrna_kc167_2	-0.0218219	-0.0531451
modencode.mrna_kc167_4	-0.0244016	-0.0519315
modencode.mrna_ml_dmbg3_c2_124	-0.0182436	-0.059243
modencode.mrna_s2_drsc_14	-0.03541	-0.0563677
modencode.mrna_s2_drsc_16	-0.0304022	-0.0594313
dnase.stage9_sum	-0.305113	-0.0468417
dnase.stage10_sum	-0.19084	-0.0223324
dnase.stage11_sum	-0.174598	0.0031583
modencode.L2_H3K4Me3_run2_density_GSM400668	-0.521981	-0.258727
modencode.H3K27Ac_density_GSM401412	-0.292055	-0.0650513
modencode.mrna_ml_dmbg3_c2_122	-0.0332682	-0.0545857
modencode.H4K16Ac_l_clone8	-0.256819	-0.0942109
modencode.nurf310_q2602_s2	-0.340696	0.0496503
flyPcG.chip_chip.TRX_C	-0.386757	-0.0585969
modencode.H3K9Ac_clone8	-0.180317	-0.000746207
modencode.H3K18Ac_E2_4h	-0.1359	-0.014282
modencode.H4K5Ac_S2	-0.233015	-0.0433883
modencode.dmi2_q2626_s2	-0.350305	-0.0445402
modencode.E12_16_H3K27Me3_density_GSM439445	-0.171932	0.078042
modencode.L2_H3K27Acs6_density_GSM447608	-0.402963	-0.304596
modencode.chro_chriz_bt_s2	-0.39087	-0.0642954
modencode.H3K4Me2_s2	-0.409391	-0.129335
modencode.H3K4Me2_E14_16h	-0.331885	-0.0118935
dnase.stage5_sum	-0.22908	-0.042215
modencode.ctcf_vc_s2	-0.174231	-0.118272
modencode.E12_16_PolII_density_GSM439461	-0.11035	0.00380942
modencode.en_d300_E7_24h	-0.224345	-0.0725899
modencode.chro_chriz_wr_s2	-0.412314	-0.074841
modencode.gaf_bg3	-0.38223	-0.127505
modencode.orc_bg3	-0.15822	-0.0337049
modencode.H4K16ac_M_s2	-0.199466	-0.04331
modencode.hp1c_mo_462_bg3	-0.211033	0.00595691
modencode.polII_alg_clone8	-0.301192	-0.0847754
modencode.cad_7t_a_female	-0.0563518	0.0817344
modencode.E20_24_H3K27Ac_density_GSM401423	-0.538823	-0.301542
modencode.trx_c_s2	-0.57867	-0.205472
modencode.E12_16_H3K9Ac_density_GSM439458	-0.275704	-0.0583684
modencode.dRING_q3200_s2	-0.366979	-0.0541477
levine.twist	-0.062017	0.0488219
modencode.orc_kc	-0.128044	0.0238199
modencode.H3K4Me2_millipore_bg3	-0.395061	-0.116744
modencode.H3K4Me3_LP_E2_4h	-0.287626	-0.110928
modencode.H3K9Ac_s10P_bg3	-0.102686	0.0454737
modencode.H3K27Me3_abcam2_bg3	-0.422216	-0.196803
modencode.E0_4_H3K27Me3_density_GSM439448	-0.250373	-0.0974953
modencode.dll_E0_12h	-0.534176	-0.146082
modencode.H3K9Me2_kc	-0.568572	-0.233004
modencode.hdac_495_E0_12h	-0.203017	-0.209386
modencode.sens_gfp_E4_8h	-0.40626	-0.141814
modencode.cad_E0_4h	0.226556	0.126101
modencode.E20_24_H3K4Me3_run2_density_GSM400672	-0.553909	-0.307018
modencode.E4_8_H3K4Me1_density_GSM401406	-0.372446	-0.00262154
modencode.orc_bg3_7	-0.0915009	-0.0220038
modencode.dCtBP_7667_E0_12h	-0.0469062	0.00615985
modencode.H4AcTetra_s2	-0.38615	-0.127038
modencode.ubx_7701_E3_8h	-0.436962	-0.100172
modencode.E12_16_H3K4Me3_density_GSM432580	-0.272276	-0.00219273
modencode.ez_bg3	-0.310693	-0.122148
modencode.hp2_s2	-0.304512	-0.00300257
modencode.H3K9Me3_bg3	-0.26599	-0.138969
modencode.H3K9Ac_s2	-0.358604	-0.126501
modencode.E8_12_PolII_density_GSM432594	-0.282405	-0.157473
modencode.E4_8_PolII_density_GSM432578	-0.18707	-0.0379633
modencode.E4_8_H3K27Me3_density_GSM439447	-0.227968	-0.0095634
modencode.gro_aviva	-0.324181	0.0075867
modencode.beaf_hb_s2	-0.478412	-0.201114
modencode.AdultMale_H3K4Me1_density_GSM401411	-0.226627	-0.162122
modencode.bre1_q2539_s2	-0.480126	-0.0489736
modencode.E20_24_H3K27Me3_density_GSM439443	-0.613385	-0.359187
modencode.orc_bg3_13	-0.173887	-0.0388161
modencode.ctcf_500_s2	-0.212905	-0.112596
modencode.E20_24_H3K9Ac_density_GSM401424	-0.397843	-0.327706
modencode.orc_mcm_26_kc	-0.161267	0.0131919
modencode.chro_chriz_br_clone_8	-0.478123	-0.1577
modencode.orc_kc_1	-0.0794632	0.0630069
modencode.H3K9Me3_head_nuclei	-0.692538	-0.219966
modencode.E0_4_H3K9Me3_density_GSM439457	-0.274409	0.00935389
modencode.E0_4_K4Me3_density_GSM400656	-0.428722	-0.0882591
modencode.E20_24_PolII_density_GSM439460	-0.486719	-0.356204
modencode.jumu_E0_8h	-0.315135	-0.0719835
modencode.gro3_E0_12h	-0.285864	0.0632566
modencode.E12_16_H3K27Ac_density_GSM432582	-0.193063	0.023707
modencode.L1_H3K4Me3_run2_density_GSM400662	-0.608081	-0.326491
modencode.H3K9Me3_clone8	-0.604358	-0.188271
modencode.H3K9me3_s2	-0.47853	-0.163014
modencode.ubx2_E3_8h	-0.398734	-0.167666
flyPcG.chip_chip.K27	-0.241058	-0.0679332
modencode.H3K27Ac_s2	-0.429935	-0.138959
modencode.H3K9Me2_3rd_instar_larvae_nuclei	-0.394975	-0.0697136
modencode.beaf_70_bg3	-0.169504	-0.06222
modencode.L2_H3K4Me1_density_GSM401421	-0.42524	-0.325262
modencode.mod_mdg4_E8_16h	-0.257536	-0.0622734
modencode.E16_20_CBP_density_GSM432584	-0.616971	-0.223319
modencode.E4_8_H3K9Me3_density_GSM439456	-0.398851	-0.0558721
modencode.H3K9Me2_E14_16h	-0.382903	-0.114008
modencode.gata_e_E0_8h	-0.0972189	0.109287
modencode.E20_24_H3K9Me3_density_GSM439452	-0.62008	-0.304818
modencode.L2_H3K9Me3_density_GSM439450	-0.544987	-0.319681
modencode.ubx1_E3_8h	-0.42504	-0.180473
modencode.hp1_mo462_clone_8	-0.301612	-0.00737115
modencode.hdac_493_E0_12h	-0.343345	-0.161213
modencode.hdac_494_E0_12h	-0.204059	-0.101016
modencode.H3K4Me3_LP_s2	-0.447281	-0.185732
modencode.hdac_496_E0_12h	-0.288349	-0.112419
modencode.H3K9Me2_clone8	-0.620962	-0.288571
modencode.hp1c_mo_462_kc	-0.421428	-0.0759655
modencode.run_7659_E0_12h	-0.143633	-0.105908
modencode.hp1_wa191_3rd_instar_larvae_nulei	-0.567092	-0.217679
modencode.sens_E4_8h	-0.330981	-0.118555
modencode.ubx_7701_E0_12h	-0.348882	-0.0611447
modencode.Pupae_H3K4Me1_density_GSM401415	-0.298444	-0.191488
modencode.L1_H3K9Me3_density_GSM439451	-0.65276	-0.347318
modencode.Pupae_H3K9Ac_density_GSM401414	-0.239119	-0.0635596
modencode.E20_24_H3K4Me1_density_GSM439464	-0.617195	-0.293368
modencode.H3K9Ac_s10p_s2	-0.171677	0.0681482
modencode.AdultMale_H3K27Me3_density_GSM439438	-0.169646	-0.0953788
modencode.eve_r13_E1_6h	-0.233609	-0.109377
modencode.cp_190_E0_12h	-0.385229	-0.0733189
modencode.orc_s2_2	-0.403783	-0.283682
modencode.E8_12_H3K27Me3_density_GSM439446	-0.326191	-0.0793138
modencode.bks_E0_4h	0.126795	0.0304369
modencode.E12_16_H3K9Me3_density_GSM439454	-0.324442	0.0215882
modencode.su_var_3_7_q3448_bg3	-0.426543	-0.0953284
modencode.E0_4_H3K4Me1_density_GSM401409	-0.471378	-0.151082
modencode.L1_H3K4Me1_density_GSM432588	-0.566163	-0.360972
modencode.H3K9Me2_E2_4h	-0.283924	-0.0778507
modencode.H3K9Me3_E14_16h	-0.512686	-0.138879
modencode.L2_H3K27Acs2_density_GSM401419	-0.427276	-0.237137
modencode.L2_H3K27Me3_density_GSM439441	-0.427302	-0.237154
modencode.hdac_492_E0_12h	-0.169465	-0.0443021
modencode.beaf_70_s2	-0.395517	-0.249351
modencode.H3K9Me2_bg3	-0.0180037	-0.108373
modencode.pc_bg3	-0.561713	-0.218213
modencode.CTCF_N_S2Cells	-0.368275	-0.138047
modencode.wds_q2691_s2	-0.450558	-0.150192
modencode.sens2_E4_8h	-0.269666	-0.0743342
modencode.pcl_q3412_bg3	-0.139532	-0.0449572
modencode.stat92_E0_12h	0.100597	0.00780222
modencode.gsbn_purif_E7_24h	-0.424586	-0.127043
modencode.E4_8_CBP_density_GSM408988	-0.0613388	0.0566735
modencode.orc_mcm_kc	-0.143577	0.0114993
modencode.D_E0_8h	-0.312752	-0.0221097
modencode.E8_12_H3K9Ac_density_GSM432592	-0.368871	-0.0955844
levine.snail	-0.038088	0.0150082
modencode.hp1_wa191_head_nuclei	-0.613697	-0.157483
modencode.hp1a_wa184_s2	-0.514666	-0.103382
modencode.AdultMale_CBP_density_GSM408984	-0.433068	-0.0758507
modencode.hkb_E0_8h	-0.170388	0.0551088
modencode.L1_H3K9Ac_density_GSM401422	-0.544222	-0.376015
modencode.cp190_hb_bg3	-0.522472	-0.211564
modencode.cp190_hb_s2	-0.549465	-0.191662
modencode.piwi_q2569_kc	-0.412784	-0.100266
modencode.orc_mcm_27_kc	-0.111196	0.0184887
modencode.su_hw_vc_s2	-0.511038	-0.170293
modencode.kr_D2_E0_8h	-0.102434	0.0266046
modencode.su_hw_hb_bg3	-0.455286	-0.166389
modencode.hp1_wa191_E2_4h	-0.485993	-0.178589
modencode.su_var_3_9_s2	-0.438651	-0.125693
modencode.D_E0_12h	-0.0898211	-0.0606621
modencode.ctcf_vc_bg3	-0.421858	-0.309276
modencode.dRING_q3200_bg3	-0.396004	-0.129563
modencode.hp1_wa191_clone8	-0.453511	-0.117004
modencode.H3K9me3_3rd_instar_larvae_nuclei	-0.601359	-0.192068
modencode.L1_H3K27Ac_density_GSM432581	-0.566512	-0.370929
modencode.mod_mdg4_E0_12h	-0.396883	-0.14639
modencode.cp190_bv_s2	-0.61432	-0.193808
modencode.su_hw_negre_E0_12h	-0.479667	-0.113626
modencode.beaf_32_E0_12h	-0.285075	-0.0952458
modencode.ez_s2	-0.422682	-0.169364
modencode.inv_7657_E0_12h	-0.019251	0.0230494
modencode.L1_H3K27Me3_density_GSM439442	-0.645286	-0.405454
modencode.su_hw_PG_E0_12h	-0.337169	-0.0532494
modencode.orc_s2	-0.524236	-0.350941
modencode.su_hw_hb_s2	-0.551785	-0.265522
modencode.hp1_wa191_bg3	-0.262792	-0.0847646
modencode.E16_20_H3K4Me1_density_GSM401403	-0.749039	-0.429886
modencode.orc_s2_6	-0.441961	-0.263076
modencode.mod2_2_vc_s2	-0.413821	-0.174402
modencode.E16_20_H3K4Me3_run2_density_GSM400658	-0.770061	-0.423723
modencode.E16_20_H3K27Ac_density_GSM401401	-0.732153	-0.502981
modencode.su_var_3_9_bg3	-0.362535	-0.193865
modencode.CNC_E0_12h	-0.264301	-0.0802882
modencode.E16_20_H3K27Me3_density_GSM439444	-0.779391	-0.497378
modencode.bab1_E0_12h	-0.162109	-0.0580866
modencode.mod2_2_vc_bg3	-0.613098	-0.412483
modencode.E16_20_PolII_density_GSM432590	-0.736657	-0.470426
modencode.gaf_E0_12h	-0.336718	-0.0665531
modencode.E16_20_H3K9Me3_density_GSM439453	-0.934734	-0.505706
modencode.E16_20_H3K9Ac_density_GSM401402	-0.697476	-0.546759
flyPcG.chip_chip.PH	-0.666878	-0.447278
