# Supplementary material for: Drosophila Functional Elements Are Embedded in Structurally Constrained Sequences
Source: PLoS Genet. 2013 May 30;9(5):e1003512. doi: 10.1371/journal.pgen.1003512 (PMC3671938; doi:10.1371/journal.pgen.1003512)
Supplement: Table S3 — Exhaustive 6-mer screen around conserved elements. Frequency of each 6-mer within CEs and at 50 bp distance bins around conserved elements. (XLS) [file pgen.1003512.s008.xls]

## Sheet: table_S3
	CE	(1, 51]	(51, 101]	(101, 151]	(151, 201]	(201, 251]	(251, 301]	(301, 351]	(351, 401]	(401, 451]	(451, 500]
AAAAAA	-1.72934	0.220223	0.230057	0.103015	0.0919466	0.0952702	0.0555849	-0.00869706	0.0153893	0.0209269	0.00247449
AAAAAC	-0.285291	-0.040209	-0.00927016	-0.00426609	0.0188921	-0.00743388	-0.000382397	0.0489169	-0.00775056	0.0349993	0.0284397
AAAAAG	-0.349503	0.182948	0.0948827	0.0779058	0.0714034	0.0819006	0.0113857	0.00561688	0.00905246	0.0463864	-0.0243749
AAAAAT	0.0117662	-0.662554	-0.334175	-0.207656	-0.0512591	0.00421082	0.0522479	0.0664786	0.0666038	0.0111176	0.0772399
AAAACA	-0.0461513	-0.178406	-0.111161	-0.105005	-0.0521825	-0.0468014	-0.00667032	0.0107509	-0.027562	-0.00330179	0.0574278
AAAACC	-0.440095	0.0503848	0.0913189	0.0662248	0.0156874	0.0693301	-0.0232622	0.00762943	0.00768924	0.0193932	0.0119901
AAAACG	0.30322	0.1551	0.0567079	0.00475096	0.0204775	0.00985356	-0.0424121	-0.0200183	-0.0139106	-0.0430851	-0.0328366
AAAACT	0.0646574	-0.530054	-0.279281	-0.0918645	0.0335472	0.0715968	0.0671843	0.126687	0.126242	0.114334	0.0451191
AAAAGA	-0.718547	-0.0570911	-0.0809191	-0.0529278	-0.0433004	0.0647925	0.0165527	-0.0102879	0.0465385	0.040334	0.0566416
AAAAGC	0.175977	0.242476	0.155058	0.0883148	0.0607516	0.0114569	0.0266533	0.0168546	-0.0547159	0.0843086	-0.0610219
AAAAGG	-0.31536	0.415431	0.34484	0.143435	0.169786	0.118928	0.0178175	-0.0337625	0.0192955	0.0177955	-0.104749
AAAAGT	0.257286	-0.386756	-0.187346	-0.0386262	0.0109269	0.0821722	0.0668298	0.106705	0.0894278	0.127565	0.021359
AAAATA	-0.151568	-0.912069	-0.482438	-0.248575	-0.0431797	0.0553894	0.153843	0.176561	0.13912	0.108399	0.103951
AAAATC	0.107251	-0.610312	-0.241895	-0.128913	-0.0251426	0.0244337	0.130788	0.102425	0.123529	0.078801	0.0639991
AAAATG	0.420272	-0.343895	-0.150791	-0.0513236	0.0325747	0.0850135	0.0591389	0.081513	0.117933	0.032333	0.0104962
AAAATT	0.49877	-1.17924	-0.595078	-0.292562	-0.090274	-0.00284789	0.0117658	0.0951955	0.0250089	0.078375	0.08811
AAACAA	0.294931	-0.1992	-0.182921	-0.110541	-0.0584042	-0.0646867	-0.0679944	-0.0267582	-0.0162917	-0.0319872	0.0560203
AAACAC	0.15315	0.0728401	0.0393891	-0.0388831	0.00847909	-0.00917906	-0.0820733	0.00171948	-0.0630985	0.0218635	0.00385333
AAACAG	-0.083503	0.0786303	0.0384844	-0.00806312	-0.0873286	-0.0496112	-0.0698113	-0.0618254	0.0115091	0.00400248	0.0206738
AAACAT	0.230117	-0.914441	-0.560475	-0.250909	-0.0897104	-0.0240549	0.0299543	0.0998801	0.128842	0.154109	0.107988
AAACCA	-0.377156	-0.0690876	-0.0336497	0.0698633	-0.0170784	0.0216467	-0.0854912	-0.00775964	0.00930219	-0.00105266	0.046784
AAACCC	-0.980431	0.327233	0.340324	0.0779199	-0.0162548	-0.0106852	-0.0309194	-0.0438718	0.00173277	-0.0126176	-0.0140236
AAACCG	0.000390035	0.249901	0.143904	0.0637132	0.00581533	-0.0586614	-0.122392	-0.101641	-0.0593624	-0.161485	-0.0254239
AAACCT	-0.720222	-0.70915	-0.448041	-0.179506	-0.0537125	-0.0478584	0.0236097	0.0967576	-0.0330312	0.0947821	0.135444
AAACGA	0.239459	0.141017	0.00848437	-0.0279594	-0.00272063	-0.00213064	-0.0733747	-0.0673446	-0.0659167	-0.0263591	-0.00569707
AAACGC	0.806904	0.211104	0.0175889	0.0573098	0.0581118	-0.0694179	-0.11654	-0.0430898	-0.102351	-0.181912	-0.0931757
AAACGG	0.114111	0.345761	0.232077	0.0842051	0.0460052	-0.069805	-0.0942667	-0.0468654	-0.225292	-0.101284	-0.0574744
AAACGT	0.603122	-0.521713	-0.334181	-0.21791	-0.0581994	-0.107092	-0.0552181	0.0455763	0.0473208	0.00820095	0.0510155
AAACTA	-0.182011	-1.09717	-0.529249	-0.268836	-0.0578566	0.0953899	0.161942	0.163949	0.193983	0.163581	0.130243
AAACTC	-0.169139	-0.153799	-0.0737293	-0.0311817	0.0456863	0.0584906	0.0399887	0.0819387	0.106241	0.0803854	0.0236326
AAACTG	0.0376705	-0.1659	-0.0674012	-0.0031568	0.0241657	0.0128964	0.000858921	0.0145172	0.0687317	0.0323006	0.018597
AAACTT	0.223665	-0.828098	-0.406336	-0.123641	0.0836576	0.094774	0.0642078	0.155684	0.232466	0.157403	0.053736
AAAGAA	-0.843757	-0.201028	-0.125768	-0.0874543	-0.0133605	0.0924221	-0.0384245	0.050118	0.107483	0.10703	0.067573
AAAGAC	-0.3376	-0.12522	-0.14279	-0.168456	-0.150898	-0.111714	-0.0867199	-0.129909	0.108304	0.0071102	0.0575313
AAAGAG	-0.925294	0.30357	0.169176	0.0413875	-0.00733711	0.0509453	-0.014136	-0.0117651	-0.0357543	-0.0243601	-0.0043123
AAAGAT	-0.569234	-0.988227	-0.526637	-0.266568	-0.088803	0.136401	0.077024	0.167741	0.124583	0.144664	0.147727
AAAGCA	0.175489	0.0125712	-0.0102486	0.0263142	0.000538374	0.0707014	0.0616389	0.0737851	0.120295	0.0927001	-0.0208555
AAAGCC	-0.00946299	0.320983	0.242894	0.166209	0.0958434	0.0987389	0.0408537	0.0341718	0.0116176	0.0111712	-0.0755728
AAAGCG	0.512747	0.417103	0.240952	0.195732	0.117419	-0.0712377	-0.0248342	-0.101294	-0.0849177	-0.0942698	-0.119458
AAAGCT	-0.313827	-0.489671	-0.319874	-0.103023	-0.0631143	-0.00768392	0.0565932	0.0618433	0.0499861	0.209233	0.0817677
AAAGGA	-0.457535	0.417496	0.330964	0.174549	0.118953	0.0970607	0.0712864	-0.0136333	0.0717215	0.0208325	-0.0964429
AAAGGC	0.122037	0.386242	0.314826	0.173805	0.158858	-0.0388437	-0.0782678	-0.0652359	-0.0416255	0.0208855	-0.102734
AAAGGG	-1.16756	0.649181	0.528937	0.222085	0.118278	0.16308	-0.0354157	0.0375071	-0.041471	0.0089749	-0.137191
AAAGGT	-0.481638	-0.604748	-0.293064	-0.172011	-0.00296423	0.0272001	0.124573	0.109765	0.12174	0.083608	0.0924884
AAAGTA	-0.110175	-0.906892	-0.450676	-0.223051	-0.01146	0.120847	0.0798264	0.214269	0.17804	0.174558	0.0977001
AAAGTC	0.235389	-0.259041	-0.0802086	0.039878	0.0762863	0.0887872	-0.00954583	0.0806645	-0.110361	0.0291516	0.00166373
AAAGTG	0.379925	-0.159563	-0.0121639	0.034765	0.0630594	0.0318956	0.0436763	0.00578181	0.088844	0.0451514	-0.0117271
AAAGTT	0.320731	-0.675376	-0.278918	-0.0551611	0.0642729	0.0946052	0.157095	0.184578	0.157463	0.169758	0.0278318
AAATAA	0.239276	-0.980422	-0.537528	-0.290426	-0.094988	-0.0218318	0.0962343	0.125506	0.138921	0.131619	0.108085
AAATAC	-0.232074	-0.763864	-0.386654	-0.221083	-0.0625794	0.0131682	0.115572	0.136844	0.0866018	0.105432	0.111883
AAATAG	-0.299215	-0.9841	-0.497315	-0.275798	-0.0870103	0.0806833	0.130468	0.0976621	0.200188	0.121053	0.138459
AAATAT	-0.0219367	-1.40899	-0.657695	-0.264309	-0.023837	0.111627	0.221518	0.232546	0.208713	0.257657	0.110282
AAATCA	0.551046	-0.924999	-0.398363	-0.135603	-0.020093	0.0742103	0.161132	0.162799	0.164943	0.136712	0.0561227
AAATCC	-0.0805516	-0.344394	0.00525865	0.0180269	0.0631806	0.130484	0.119378	0.10543	0.0665075	0.0533722	0.0259129
AAATCG	0.214424	-0.417554	-0.174655	-0.0730821	-0.0402623	0.0473272	0.0309742	0.0239059	0.056639	0.0311829	0.04502
AAATCT	0.00242461	-1.03805	-0.532329	-0.195011	0.0236866	0.119073	0.187887	0.152295	0.210588	0.202255	0.0837663
AAATGA	0.601503	-0.617926	-0.308274	-0.122288	-0.00269044	0.0537024	0.0746193	0.127518	0.136996	0.121524	0.0322737
AAATGC	0.765614	-0.243915	-0.0881382	0.0651568	0.112126	0.0845807	0.0615819	0.0912705	0.106576	0.0534071	-0.0398734
AAATGG	0.0568661	-0.0352934	0.0803564	0.0587355	0.0576054	0.118263	0.120797	0.0825416	0.0985269	0.0457007	-0.00784932
AAATGT	0.52735	-0.747661	-0.361128	-0.132685	-0.000209738	0.0931177	0.0847985	0.185231	0.163178	0.104269	0.0389138
AAATTA	0.799319	-1.55361	-0.736908	-0.269304	-0.0630767	0.0579177	0.11941	0.149029	0.154737	0.11306	0.0743619
AAATTC	0.21509	-1.04679	-0.470809	-0.260405	0.0313082	0.0884982	0.0966558	0.137054	0.0553819	0.125827	0.101624
AAATTG	0.922697	-0.887785	-0.37664	-0.112036	0.039789	0.0469576	0.0351388	0.118074	0.120494	0.180872	0.0091186
AAATTT	0.590408	-1.29129	-0.659112	-0.328472	-0.0779938	-0.0407594	0.0512571	0.0776599	0.103923	0.108854	0.0872603
AACAAA	0.25536	-0.0999629	-0.123393	-0.0744973	-0.0148813	-0.0621682	-0.0557022	-0.0135045	0.0163215	-0.0055427	0.0331678
AACAAC	0.20277	0.665687	0.203598	0.0929744	-0.0613687	-0.200311	-0.265565	-0.202875	-0.181058	-0.150437	-0.0769989
AACAAG	0.25767	-0.0688512	-0.156362	-0.067051	0.00878925	-0.132054	-0.090379	-0.0927293	-0.0969415	-0.0609594	0.0285493
AACAAT	0.537078	-0.587039	-0.342426	-0.225997	-0.161399	-0.0695289	-0.0251629	0.0239153	0.0453764	0.11834	0.0708241
AACACA	0.113022	0.219656	0.0824642	-0.0185852	-0.0623797	-0.0137083	-0.0854219	-0.00279414	-0.0359504	-0.148746	-0.0125738
AACACC	-0.202314	0.173952	0.221399	-0.0495772	0.095968	-0.0380681	-0.132266	-0.148385	-0.174796	-0.119757	-0.0100842
AACACG	0.799068	0.114791	-0.0469586	0.0152139	-0.025507	-0.118574	-0.255966	-0.212752	-0.157459	-0.194023	-0.0361808
AACACT	0.129936	-0.426471	-0.202914	-0.109786	-0.0705777	0.111303	-0.00575463	-0.00153043	0.0882319	0.0577869	0.0564754
AACAGA	-0.369582	0.0458843	0.0640835	-0.0557192	-0.060336	-0.0433022	-0.0273129	-0.158637	-0.0173697	-0.0441237	0.0412115
AACAGC	0.134611	0.596712	0.239961	0.107428	-0.00686781	-0.0934404	-0.21389	-0.187994	-0.119471	-0.221464	-0.0807073
AACAGG	-0.128189	0.289725	0.235464	-0.019406	-0.108186	-0.0250152	-0.098768	-0.148272	-0.155992	0.0234442	-0.0413703
AACAGT	-0.132292	-0.377865	-0.265123	-0.137354	-0.248262	-0.0562281	-0.156682	-0.0306627	-0.0143547	0.060771	0.0975646
AACATA	-0.0744026	-1.04365	-0.614632	-0.298862	-0.0535808	-0.0893495	0.0850906	0.0944264	0.147618	0.123867	0.128255
AACATC	-0.138358	-0.0667135	-0.129204	-0.0674813	-0.0838379	-0.0692801	-0.0393535	-0.109223	-0.0943331	0.0232918	0.0363483
AACATG	0.674503	-0.425615	-0.284177	-0.151478	-0.107188	-0.0337148	-0.0660223	-0.00677902	-0.052945	0.129213	0.0320006
AACATT	0.387818	-0.955536	-0.49614	-0.212403	-0.0735227	0.0520598	0.12915	0.135857	0.135428	0.116607	0.0765582
AACCAA	-0.47063	0.00408988	0.0179761	0.0301908	-0.021492	0.0253921	-0.0579296	0.0193922	0.00980808	-0.0399147	0.0395738
AACCAC	-0.440056	0.26366	0.270935	0.102769	-0.0255396	-0.027344	-0.177255	-0.0534288	-0.130139	-0.0269428	-0.0143125
AACCAG	-0.771499	0.313226	0.188111	0.0727119	-0.00487653	-0.103043	-0.0134855	-0.168451	-0.119738	0.0021297	0.00722018
AACCAT	-0.45639	-0.528344	-0.226642	-0.0434404	0.000737287	0.0171903	0.0518684	0.0447527	0.0136645	0.0559313	0.102964
AACCCA	-0.849365	0.245042	0.381762	0.0896327	0.0761952	-0.00654939	-0.0456729	-0.124719	-0.121939	-0.0499913	0.000706771
AACCCC	-1.36982	0.805796	0.70188	0.247557	0.0823832	0.0576331	-0.0533557	-0.106949	-0.0471516	-0.146393	-0.151773
AACCCG	-0.44487	0.51748	0.403013	0.216957	-0.0263126	-0.123569	-0.130911	-0.158899	-0.116182	-0.0553978	-0.066292
AACCCT	-0.872832	0.13087	0.143575	0.0426663	0.0560035	0.0106524	-0.0412759	-0.0668843	0.20579	0.0480731	-0.0046514
AACCGA	-0.461026	0.475685	0.27776	0.165112	0.094323	-0.0486956	-0.0244651	-0.0307191	-0.0334285	-0.0984943	-0.0556949
AACCGC	0.46067	0.284591	0.201475	0.205313	-0.0661758	-0.118538	-0.173013	-0.0510521	-0.166315	-0.149987	-0.0882372
AACCGG	-0.160648	0.430634	0.205317	0.0737561	-0.0125989	-0.0921964	-0.0856888	-0.300746	-0.319611	-0.312856	-0.0122487
AACCGT	-0.151741	-0.153021	-0.260045	-0.0741505	-0.177329	-0.147876	-0.173695	0.00555014	-0.156196	-0.0256141	0.0529259
AACCTA	-0.818585	-0.986063	-0.588421	-0.291161	-0.156489	-0.111205	-0.0191537	0.12559	0.0786955	0.0177527	0.187144
AACCTC	-0.383554	0.15271	0.078464	-0.0447241	0.00885508	-0.0600331	-0.0537442	-0.0736721	-0.193307	0.0512264	-0.0078105
AACCTG	-0.308881	-0.223478	0.0256662	0.00518319	-0.109804	-0.134369	-0.0419887	-0.120829	-0.105394	-0.0554197	0.0606849
AACCTT	-0.505163	-0.902641	-0.541833	-0.304976	-0.111127	0.0011034	-0.00528221	0.114478	0.174552	0.085129	0.146479
AACGAA	0.0710358	0.083848	-0.00439697	0.00514207	-0.0145908	-0.00479898	-0.0304142	-0.070323	-0.0669159	-0.0193274	0.00344763
AACGAC	0.58803	0.424518	-0.0257402	-0.0171704	-0.149636	-0.222117	-0.175849	-0.297571	-0.20693	-0.481827	-0.0536158
AACGAG	0.294405	0.414192	0.13231	0.0811636	-0.0179783	-0.0443252	-0.149818	-0.0771027	-0.0931144	-0.0489955	-0.0636324
AACGAT	0.136174	-0.384657	-0.269259	-0.236079	-0.0644635	-0.103751	-0.0935313	-0.030589	0.0241585	0.0384581	0.0866389
AACGCA	0.808497	0.200383	-0.0455805	0.0522981	0.000298085	-0.103016	-0.147773	-0.14277	-0.109726	-0.124002	-0.0706006
AACGCC	0.62185	0.392006	0.214057	0.0926683	0.059598	-0.13666	-0.201976	-0.166965	-0.186087	-0.259994	-0.137358
AACGCG	0.901048	0.336871	0.0881456	0.0252298	-0.0272293	-0.188728	-0.211648	-0.292755	-0.293827	-0.228589	-0.104147
AACGCT	0.551875	0.0316206	-0.150872	-0.0592545	-0.0395895	-0.160123	-0.155523	-0.22415	-0.0458337	-0.265573	-0.0135913
AACGGA	0.0547837	0.318848	0.225393	0.123003	-0.0785684	-0.103575	-0.127394	-0.145146	-0.210214	-0.0342483	-0.0453858
AACGGC	0.553247	0.708275	0.210372	0.178719	0.0948054	-0.211548	-0.163963	-0.0377812	-0.34066	-0.373865	-0.163995
AACGGG	-0.713077	0.668176	0.351826	0.150723	0.027151	-0.10601	-0.229043	-0.253793	-0.264826	-0.0844352	-0.0900584
AACGGT	0.178378	-0.174686	-0.243603	-0.157116	-0.214778	-0.251935	-0.137783	-0.125476	-0.326408	-0.194832	0.051001
AACGTA	0.156823	-0.629609	-0.340197	-0.311168	-0.190309	-0.00567777	-0.0480237	0.0158431	-0.0536542	0.0275793	0.0993495
AACGTC	0.693138	0.0344503	-0.113292	-0.0682148	-0.291496	-0.388703	-0.290113	-0.298012	-0.128432	-0.287983	-0.0330427
AACGTG	0.715243	-0.0668217	-0.181958	0.0196199	0.0171523	-0.216991	-0.154347	-0.197345	-0.0849141	-0.00873474	0.00354273
AACGTT	0.536982	-0.445783	-0.34163	-0.275011	-0.215167	-0.0350061	-0.0632588	0.107663	-0.128335	-0.0928078	0.0402039
AACTAA	0.125543	-1.03008	-0.527951	-0.192517	-0.0392802	0.0891854	0.193017	0.153092	0.170377	0.202274	0.11187
AACTAC	-0.302407	-0.552286	-0.347658	-0.194926	-0.17581	-0.00286829	0.0107033	0.0545097	0.129941	-0.0658949	0.111543
AACTAG	-0.634129	-0.726991	-0.44158	-0.110719	-0.035677	-0.0211381	0.189115	0.199108	0.0943445	0.176356	0.122293
AACTAT	-0.598605	-1.31914	-0.672893	-0.28435	0.0175773	0.101857	0.255789	0.224687	0.244199	0.252344	0.143524
AACTCA	0.106294	-0.284757	-0.179055	-0.0816144	0.0264319	-0.0245941	-0.003805	0.0946452	0.106926	0.000227969	0.0616211
AACTCC	-1.05401	0.46016	0.270338	0.239016	0.0941115	0.0317218	-0.0497729	0.2057	-0.0264909	-0.0324696	-0.0917265
AACTCG	-0.0032133	0.222933	0.126035	0.0795234	0.119806	-8.82444e-05	-0.0641996	-0.0945317	0.0186581	0.00906216	-0.0459526
AACTCT	-0.676883	-0.317	-0.217991	-0.00154937	0.013704	0.0713484	0.00483989	0.126893	0.0199599	0.134707	0.0675683
AACTGA	-0.171926	-0.123079	-0.0595297	0.0282281	-0.0299931	-0.0249222	0.0186649	0.0469861	0.0897136	0.00546494	0.0462565
AACTGC	0.191346	0.26928	0.149662	0.0924391	-0.0127558	-0.00084879	-0.126064	-0.00906228	0.00567135	0.0610498	-0.0580935
AACTGG	-0.481547	0.325988	0.250425	0.164266	0.120754	-0.0477184	-0.0365548	-0.0193077	-0.0429992	0.0401582	-0.0442204
AACTGT	0.429466	-0.535978	-0.279055	-0.0900769	0.0145862	0.077669	-0.00627379	0.0313053	0.0240014	-0.0160548	0.0273538
AACTTA	-0.200283	-1.57584	-0.765894	-0.342442	-0.0656862	0.111574	0.123624	0.249186	0.266592	0.0668286	0.15864
AACTTC	-0.155851	-0.433049	-0.198541	-0.0717818	0.0732693	0.0827123	0.10561	0.0866777	0.131775	-0.0498396	0.0361921
AACTTG	0.321354	-0.322646	-0.155205	0.0208933	0.0605107	0.0537702	0.0768104	0.0620674	0.150921	-0.00818985	0.0065013
AACTTT	0.301623	-0.663167	-0.339218	-0.0659317	0.0904913	0.145094	0.109887	0.176739	0.220353	0.233875	0.0286969
AAGAAA	-0.629957	-0.238588	-0.140295	-0.0930449	0.0367894	0.0673042	0.0241098	0.0753017	0.0757639	0.109366	0.0599271
AAGAAC	-1.03192	-0.331803	-0.249853	-0.0732023	-0.103574	-0.0301004	-0.0169251	0.0311654	-0.0119099	0.165524	0.0945252
AAGAAG	-1.01878	0.141049	0.0614133	-0.0292667	-0.0543815	0.00770946	-0.0930396	-0.0810735	0.0188726	-0.0460958	0.0264837
AAGAAT	-0.931034	-1.04019	-0.617454	-0.32305	-0.14572	0.112337	0.0693799	0.1233	0.139539	-0.00508972	0.158114
AAGACA	-0.0236534	-0.190258	-0.0843417	-0.0750769	-0.0560347	-0.0915169	0.0135726	-0.0299693	0.0571998	0.0319379	0.0109715
AAGACC	-0.871176	0.0692399	0.0774502	-0.103505	-0.0871074	-0.00481386	-0.0161918	-0.155064	0.162505	-0.159059	0.0274751
AAGACG	0.00481589	0.433116	0.0435902	0.0333187	-0.150485	-0.145449	0.0395	-0.316457	-0.0880829	-0.388465	-0.058782
AAGACT	-0.930689	-0.623576	-0.451218	-0.202123	-0.0497891	-0.0281714	0.014286	-0.0325973	0.0700165	0.0315137	0.119349
AAGAGA	-1.06736	0.184714	0.11652	-0.090725	-0.142393	-0.0284007	-0.127484	-0.0178212	-0.0767447	-0.125531	0.0490871
AAGAGC	-0.516908	0.308299	0.0568818	0.165732	0.0757665	-0.0201212	-0.0443248	0.0389634	-0.0461691	-0.00198776	-0.0274461
AAGAGG	-1.06929	0.553469	0.232909	0.0248735	0.0338885	0.0683603	0.0140871	-0.0888135	-0.0456401	-0.137442	-0.0627493
AAGAGT	-0.886785	-0.41189	-0.199708	-0.121985	-0.0749576	0.0634774	0.026624	0.105531	0.0869429	-0.0187428	0.0868141
AAGATA	-0.739049	-1.31786	-0.676576	-0.352003	-0.0427063	0.124983	0.101938	0.218281	0.201395	0.0979231	0.174173
AAGATC	-1.172	-0.768473	-0.494674	-0.309511	-0.0974426	-0.096202	0.000705556	0.0187351	0.0190595	-0.0883005	0.165177
AAGATG	-0.456965	-0.215724	-0.119758	0.07036	0.0409599	0.0653471	0.0203706	0.0812699	-0.00630719	0.120299	0.0296364
AAGATT	-0.290141	-1.43101	-0.699524	-0.413529	-0.104485	0.071444	0.162368	0.197448	0.204644	0.125214	0.150776
AAGCAA	0.269101	-0.205474	-0.192004	-0.00722367	0.041243	0.0257874	0.0489806	0.131538	0.0626355	0.0632589	0.00898779
AAGCAC	0.0213186	-0.0100978	-0.102551	-0.00243432	-0.104837	-0.0133859	-0.0253574	-0.0562012	-0.103685	-0.0535712	0.0197803
AAGCAG	-0.00446012	0.448828	0.14086	0.132236	0.0525161	-0.0326738	-0.0828762	-0.0375845	-0.0186912	-0.0745705	-0.0718545
AAGCAT	0.232529	-0.727144	-0.389568	-0.14461	-0.0315903	0.0521047	0.156241	0.0904528	0.176765	0.0974345	0.0583613
AAGCCA	0.135297	0.236677	0.186546	0.182794	0.109046	0.0831555	0.0487928	0.0381102	0.0931137	0.0162306	-0.0746133
AAGCCC	-0.509987	0.391905	0.370481	0.178547	0.211564	0.149738	0.121264	0.121085	0.0519656	0.0277607	-0.113333
AAGCCG	0.142499	0.522636	0.276742	0.231487	0.092571	-0.126098	-0.0846225	-0.173797	-0.0817663	-0.021472	-0.115911
AAGCCT	-0.512572	-0.341559	-0.278648	0.00420078	0.0283044	0.0484937	0.0843085	0.0246155	0.119361	0.0292833	0.0593449
AAGCGA	0.341367	0.355358	0.122005	0.100843	0.0473904	-0.112108	0.0151356	-0.0107844	-0.145142	-0.0854037	-0.0665871
AAGCGC	1.01857	0.282813	0.118559	0.245237	0.107479	-0.0378734	-0.156866	-0.108592	-0.052567	-0.148757	-0.160922
AAGCGG	0.257787	0.631851	0.314651	0.266866	0.151378	0.0236238	-0.083665	-0.0970896	-0.187754	-0.0866874	-0.150802
AAGCGT	0.953767	-0.216598	-0.141611	0.0259928	-0.0689348	-0.147831	-0.0659302	-0.136393	-0.0391787	-0.159598	-0.0580114
AAGCTA	-0.591699	-1.0472	-0.554401	-0.198949	-0.0503646	-0.0325527	0.116393	0.144351	0.127203	0.258534	0.135278
AAGCTC	-0.346388	-0.118379	0.0197609	-0.0181218	0.00877554	0.0137669	0.0716087	0.01049	0.0496009	0.0511051	0.0171706
AAGCTG	-0.0887588	0.123458	0.0687889	0.107858	0.14416	0.041275	0.0943559	0.133975	0.0223902	0.155593	-0.0481564
AAGCTT	-0.414793	-1.0398	-0.639777	-0.198369	-0.102208	0.0590161	0.114948	0.197585	0.146657	0.250527	0.119371
AAGGAA	-0.830757	0.096211	0.0449655	0.00580165	0.0379806	0.0376665	0.0470304	-0.0202701	0.0975255	0.0242211	0.0132478
AAGGAC	-0.340314	0.756942	0.641538	0.23696	0.130819	0.15886	0.00322498	-0.0132271	-0.11437	-0.0768793	-0.215905
AAGGAG	-1.48309	0.861997	0.556301	0.288726	0.0968053	0.02927	-0.0196157	-0.122361	-0.154208	0.0115928	-0.173477
AAGGAT	-0.267202	0.0776903	0.220408	0.137998	0.0714807	0.148771	0.147602	0.0918303	0.20204	0.172904	-0.0694061
AAGGCA	0.0115687	0.348412	0.275235	0.126284	0.119781	-0.05757	-0.0523217	-0.0398916	0.014532	0.00309317	-0.0886646
AAGGCC	-0.219855	0.24862	0.254415	0.137331	0.170206	-0.0019827	-0.0356017	-0.00321463	-0.0410658	-0.103163	-0.0619838
AAGGCG	0.265961	0.563639	0.363793	0.174382	0.149961	0.0173332	-0.122503	-0.0832297	-0.121559	-0.122741	-0.152008
AAGGCT	-0.555598	-0.185567	-0.0521229	0.0700378	0.00948406	0.0946404	0.0178516	-0.077894	-0.0178146	-0.013235	0.0384722
AAGGGA	-1.44716	0.522009	0.320644	0.116182	0.0194653	0.195171	-0.0378918	0.020857	0.108554	-0.0769852	-0.0688287
AAGGGC	-0.675946	0.433655	0.280072	0.214855	0.122748	-0.0756928	0.0238319	0.0132448	-0.181302	-0.10744	-0.0790639
AAGGGG	-2.01859	1.08474	0.823278	0.29316	0.0588392	0.161209	-0.0634585	-0.158104	-0.14719	-0.0907714	-0.230793
AAGGGT	-1.11182	-0.0568789	0.155192	0.104196	-0.0112004	0.0702092	-0.00381835	0.0732299	-0.0139161	0.0576625	0.00677365
AAGGTA	-0.703846	-0.911049	-0.467318	-0.344358	-0.0376305	0.0809199	0.191335	0.152144	0.0238478	0.0289872	0.130332
AAGGTC	-0.586796	-0.446689	-0.391633	-0.135148	-0.118784	-0.237361	0.0555703	0.0302002	-0.0179052	-0.0366729	0.115023
AAGGTG	-0.342831	-0.150139	-0.0428388	-0.018031	0.0051302	0.0124183	-0.0704805	0.0689764	-0.00336876	-0.0171323	0.0307903
AAGGTT	-0.596777	-0.992498	-0.403229	-0.261489	-0.0632715	0.0347654	0.147131	0.0575262	0.112457	0.0965916	0.123248
AAGTAA	0.0596668	-1.01227	-0.562816	-0.249599	-0.052734	0.112145	0.108934	0.245632	0.151212	0.141153	0.115093
AAGTAC	-0.4024	-0.795099	-0.340259	-0.292671	-0.0848042	0.0506161	-0.00130371	0.0451652	0.0085655	0.233077	0.131804
AAGTAG	-0.137666	-0.565296	-0.189505	-0.106074	-0.0133794	0.0748233	0.079731	0.053633	0.14651	-0.0130287	0.0637982
AAGTAT	-0.548492	-1.18446	-0.68572	-0.222759	-0.0732161	0.138231	0.166889	0.269787	0.209924	0.136995	0.129749
AAGTCA	0.504844	-0.513985	-0.211551	-0.027238	0.046832	0.0741267	-0.0283811	0.0210388	-0.0694303	0.0571105	0.0225465
AAGTCC	-0.808029	0.121115	0.17115	0.112073	0.0857396	0.00802355	0.0769082	0.0362632	0.0278743	-0.0119444	-0.019258
AAGTCG	0.120932	0.205739	0.145292	0.0988693	0.0637303	0.0194394	0.0179066	-0.107153	-0.109862	-0.132197	-0.0586771
AAGTCT	-0.61892	-0.671792	-0.389044	-0.134499	-0.0903397	-0.00780064	0.0325266	0.114363	0.0925105	0.064238	0.105778
AAGTGA	0.343811	-0.54271	-0.278599	-0.137955	0.0428854	0.0191752	0.0146755	0.0201374	0.0797124	0.118423	0.0684464
AAGTGC	0.614885	-0.168404	0.00169699	0.12284	0.0811217	0.0341826	-0.00254504	0.0755843	0.0680275	0.0225644	-0.0359063
AAGTGG	0.0909709	0.282089	0.275481	0.170182	0.114131	0.0243909	-0.0122927	0.0100076	0.0508538	-0.00840816	-0.078851
AAGTGT	0.492087	-0.384247	-0.165034	-0.008989	0.00472185	0.0424393	0.00401941	0.0433955	0.0699063	0.036258	0.00438847
AAGTTA	0.0676791	-1.36973	-0.766394	-0.3201	-0.0399005	0.11375	0.124056	0.178518	0.219949	0.127286	0.137704
AAGTTC	-0.298844	-0.814505	-0.388494	-0.0903333	-0.0208599	0.0542206	0.0393308	0.102807	0.0425402	0.202955	0.111167
AAGTTG	0.386865	-0.197233	0.0383884	0.0690762	0.0703637	0.109835	0.0252788	0.144713	0.035222	0.052247	-0.0231532
AAGTTT	0.235935	-0.745357	-0.380691	-0.14182	0.0452217	0.0165245	0.145022	0.129129	0.14974	0.240932	0.0508545
AATAAA	0.489505	-0.954513	-0.548766	-0.302774	-0.0898584	-0.0182847	0.0668638	0.112219	0.175194	0.117722	0.0841874
AATAAC	0.216237	-0.916332	-0.527519	-0.295583	-0.19795	-0.0956786	0.00676605	0.0871232	0.0127229	0.0877757	0.118706
AATAAG	-0.0266455	-0.995105	-0.540282	-0.245795	-0.119219	0.0386984	0.0735688	0.119913	0.0721989	0.120318	0.113439
AATAAT	0.318257	-1.58174	-0.792935	-0.34686	-0.172135	-0.0489442	0.117474	0.12632	0.130615	0.14408	0.137078
AATACA	-0.26849	-0.767539	-0.409659	-0.197479	-0.116899	-0.0154353	0.0979714	0.104908	0.0903044	0.0732199	0.119333
AATACC	-0.836606	-0.761798	-0.35981	-0.240567	-0.0479867	-0.00959017	0.0351216	0.0734468	0.0658938	0.120734	0.13906
AATACG	0.216386	-0.421957	-0.264942	-0.113449	-0.0409083	-0.0733154	0.0258331	0.0895395	0.0341857	0.0339422	0.0609488
AATACT	-0.849515	-1.50925	-0.68974	-0.427602	-0.00313541	0.11669	0.139238	0.217864	0.131116	0.236569	0.170355
AATAGA	-0.366233	-1.07156	-0.515263	-0.316698	-0.157785	-0.100446	0.0244588	0.0140751	0.17183	0.0422872	0.166277
AATAGC	-0.0728244	-0.659229	-0.309405	-0.243772	-0.108624	-0.0509775	-0.0583463	-0.0023449	0.0366536	-0.0442841	0.118058
AATAGG	-0.76794	-0.751513	-0.413583	-0.128601	-0.187753	0.0289025	0.041624	0.135191	0.212627	-0.0147093	0.140206
AATAGT	-0.629164	-1.43511	-0.730137	-0.379695	-0.141133	0.10569	0.120294	0.134921	0.178641	0.286057	0.176444
AATATA	-0.890906	-1.49328	-0.759272	-0.348905	-0.0624881	0.0797219	0.243709	0.21555	0.210156	0.214153	0.162506
AATATC	-0.359156	-1.24628	-0.540182	-0.283289	-0.112518	0.0803314	0.232037	0.193849	0.216445	0.158076	0.125107
AATATG	0.264276	-1.05893	-0.454097	-0.201402	-0.0815608	0.0520752	0.135852	0.1924	0.0877875	0.163765	0.0820392
AATATT	0.0866558	-1.70523	-0.843958	-0.28757	-0.0177701	0.140898	0.21773	0.210469	0.257544	0.249031	0.125545
AATCAA	0.632434	-1.10752	-0.53198	-0.180445	-0.088588	0.0476069	0.100777	0.198507	0.198064	0.133291	0.0816862
AATCAC	0.442441	-0.827097	-0.468898	-0.119204	-0.0574393	0.0631489	0.0358609	0.178167	0.122725	0.0687596	0.084088
AATCAG	0.183	-0.664399	-0.228697	-0.0454303	0.0319076	0.0084793	0.123635	0.0576064	0.0696138	0.123073	0.0719017
AATCAT	0.375674	-1.34298	-0.629214	-0.227259	-0.0377159	0.0392623	0.184036	0.0908596	0.1925	0.213679	0.0931581
AATCCA	-0.28975	-0.364335	0.0024785	-0.0678417	-0.0113625	0.063603	0.0208127	0.0256101	-0.00219019	0.060068	0.0705099
AATCCC	-0.682347	0.15004	0.359634	0.13513	0.0915091	0.148603	0.15395	0.0833067	0.0787406	0.00193807	-0.0454637
AATCCG	-0.32689	0.0287647	0.308282	0.11933	-0.0636175	0.0769782	0.0350119	0.0763045	-0.168788	-0.0739483	-0.00555527
AATCCT	-0.234862	-0.315228	0.0468074	0.031728	0.0301738	0.132944	0.1184	0.129396	0.124986	0.0859534	0.00624408
AATCGA	-0.0876056	-0.481153	-0.196274	-0.0967759	-0.0727321	0.0578145	0.042081	0.0562762	0.0556129	0.105071	0.0904836
AATCGC	0.463235	-0.103428	0.00398712	-0.0194165	0.0217206	-0.0663977	-0.0692458	-0.0253741	-0.080098	-0.0495106	0.0118761
AATCGG	-0.741555	0.0411018	0.173281	0.0339362	-0.00530009	-0.0423605	0.0377201	-0.0479395	-0.135201	0.0828963	0.0366494
AATCGT	0.288563	-0.637784	-0.444387	-0.240107	-0.0536918	-0.0631196	0.0614554	-0.0379403	0.0731536	-0.0458705	0.0831863
AATCTA	-0.387069	-1.5197	-0.73242	-0.362807	-0.150773	0.0495326	0.185984	0.148293	0.0915317	0.126025	0.158984
AATCTC	-0.0951916	-0.428143	-0.188499	-0.101322	0.0550379	0.0233496	-0.0027699	0.0668413	0.0500049	0.0400554	0.0593873
AATCTG	-0.0469386	-0.658059	-0.175006	-0.15994	-0.0166294	0.0506214	0.123135	0.0472316	0.0997438	0.0787482	0.0659393
AATCTT	-0.2631	-1.34052	-0.788122	-0.30931	-0.0849874	0.037277	0.139741	0.181056	0.143132	0.172912	0.151412
AATGAA	0.5627	-0.609917	-0.287039	-0.135268	0.0110189	0.0735732	0.0586659	0.146727	0.158495	0.107079	0.0349396
AATGAC	0.889588	-0.66124	-0.424815	-0.0598084	-0.0580391	-0.132315	-0.122583	0.0465412	-0.0321682	0.103786	0.0283763
AATGAG	0.552044	-0.342808	-0.0832829	0.00457362	0.0472714	0.100525	0.0988124	0.0447171	0.100045	0.0385723	-0.0128753
AATGAT	0.388672	-1.1984	-0.588648	-0.315229	0.0024927	0.0714367	0.0791964	0.085598	0.0957786	0.106091	0.113006
AATGCA	0.594158	-0.487691	-0.146585	0.0293654	0.0645149	0.0955601	0.106099	0.0836487	0.106265	0.0887526	0.00699982
AATGCC	0.524044	0.0840153	0.0851423	0.195023	0.129875	0.106031	0.0187997	0.00936169	0.025098	0.0304967	-0.0751573
AATGCG	0.970481	0.0872014	-0.0160584	0.0944743	0.0771525	0.025498	-0.0972181	-0.00298676	0.0255364	-0.121043	-0.0880106
AATGCT	0.24329	-0.530916	-0.256328	-0.0868236	0.0300967	0.0698336	0.0184147	0.123724	0.111094	0.0681493	0.0453582
AATGGA	-0.176376	-0.0511236	0.0376087	0.0167597	-0.00450401	0.0749838	0.0925319	0.0862201	0.0754697	0.0554927	0.0219324
AATGGC	0.611118	0.184674	0.157656	0.221014	0.14272	0.0207131	0.0555344	0.0270735	0.0196675	0.0770537	-0.107699
AATGGG	-0.601346	0.345422	0.386453	0.117496	0.0635617	0.112712	0.130158	-0.0168534	0.0218948	0.00470542	-0.0457577
AATGGT	-0.377745	-0.479526	-0.163298	-0.105183	-0.103819	0.0954049	0.0960759	0.0769797	0.124603	-0.0135341	0.0905035
AATGTA	-0.0603811	-1.19862	-0.573888	-0.281687	-0.060546	0.0610152	0.14799	0.156378	0.144578	0.160998	0.124789
AATGTC	0.825336	-0.517315	-0.177188	-0.0763691	-0.058698	-0.0457581	-0.0620267	-0.00415822	0.0616537	-0.0426211	0.00314882
AATGTG	0.4839	-0.262525	-0.134916	-0.0613366	0.0639099	0.010844	0.0142592	0.0988722	0.0574753	0.0262643	0.00540616
AATGTT	0.385591	-0.926407	-0.477358	-0.243901	-0.0460303	0.0151994	0.0761804	0.0670018	0.172379	0.0648794	0.0872549
AATTAA	0.911828	-1.73317	-0.844932	-0.290667	-0.0509281	0.0900781	0.144574	0.197347	0.200061	0.205536	0.0784492
AATTAC	0.902585	-1.27983	-0.64044	-0.285093	-0.109845	0.0186334	0.105061	0.170091	0.160996	0.0694845	0.0731957
AATTAG	0.69156	-1.66927	-0.687071	-0.197961	-0.0224077	0.0486354	0.117321	0.186131	0.206184	0.126367	0.109798
AATTAT	0.669772	-1.68545	-0.853711	-0.350085	-0.0911786	0.0420173	0.151557	0.171828	0.196252	0.167213	0.0956334
AATTCA	0.438072	-1.22486	-0.57692	-0.262918	-0.0261119	0.0382163	0.109447	0.157111	0.0922078	0.225618	0.111296
AATTCC	-0.09598	-0.650539	-0.269994	-0.147528	0.0395403	0.10327	0.107854	0.0831107	0.102184	0.11336	0.08337
AATTCG	0.0829458	-0.626915	-0.358916	-0.124669	0.0365292	0.015571	0.0724134	0.0788907	0.0519609	0.0101574	0.0851587
AATTCT	-0.366964	-1.2112	-0.62983	-0.356163	-0.0893025	0.0225804	0.0626454	0.164595	0.0866462	0.0236413	0.150008
AATTGA	0.818478	-1.21787	-0.537784	-0.168933	-0.00665901	0.0827146	0.0955542	0.166031	0.143301	0.121555	0.0602996
AATTGC	1.07258	-0.640504	-0.291403	-0.0267995	0.0996472	0.110013	0.0376649	0.0897056	0.133439	0.150541	-0.0244436
AATTGG	0.233017	-0.729247	-0.341227	-0.104093	0.0290267	0.0295189	0.0478539	0.0812982	0.0699537	0.186113	0.0774226
AATTGT	0.776987	-0.981541	-0.427792	-0.258146	-0.0969475	-0.101865	-0.030268	0.0531776	0.049925	0.11076	0.0713399
AATTTA	0.803701	-1.56655	-0.767466	-0.288402	-0.0499358	0.0599667	0.15193	0.191669	0.15557	0.162132	0.0784425
AATTTC	0.646326	-1.00904	-0.373578	-0.188766	0.0037706	0.0443521	0.064544	0.116826	0.0818496	0.152392	0.049926
AATTTG	0.886523	-1.03199	-0.44489	-0.147188	-0.018313	0.0194739	0.0918325	0.06225	0.0996614	0.088959	0.0378979
AATTTT	0.490202	-1.15539	-0.573793	-0.29259	-0.1047	-0.0347537	0.0373572	0.0344333	0.0687648	0.0971198	0.0871573
ACAAAA	0.126675	-0.0561699	-0.0395553	-0.0172364	0.0138081	-0.017538	-0.0191606	-0.00575327	-0.0413145	-0.00961416	0.0115739
ACAAAC	0.353089	0.138274	-0.0107179	-0.0205359	-0.0602018	-0.121377	-0.155799	-0.127924	-0.0618181	-0.0802456	0.000621266
ACAAAG	0.201897	0.0226738	-0.0217737	-0.00620101	-0.0266189	-0.0854405	-0.067665	-0.0543528	-0.00589606	0.0453029	0.00358291
ACAAAT	0.653577	-0.805868	-0.400127	-0.190721	-0.0919486	0.0224851	0.00727925	0.110992	0.131005	0.0634283	0.0561399
ACAACA	0.351677	0.629683	0.24526	0.0778741	-0.0979624	-0.18035	-0.220637	-0.175385	-0.182908	-0.128735	-0.0989615
ACAACC	-0.433303	0.37663	0.262473	0.131768	-0.090511	-0.123839	-0.124883	-0.181341	-0.0934878	-0.159141	-0.025425
ACAACG	0.509581	0.543747	0.0432467	0.0854143	-0.113512	-0.134293	-0.284695	-0.227525	-0.294878	-0.13225	-0.0887427
ACAACT	0.305608	-0.149275	-0.180493	0.0209645	0.0570144	0.0440358	-0.0293872	0.050102	0.0497095	0.0191197	0.00435944
ACAAGA	-0.105115	-0.0759723	-0.173539	-0.18093	-0.0606513	-0.109625	-0.0964498	-0.0367334	-0.0571126	-0.0681941	0.0315014
ACAAGC	0.476945	0.193505	-0.00206865	0.0302798	0.0227141	-0.0752861	-0.119274	-0.14996	-0.1501	-0.101586	-0.0493013
ACAAGG	-0.149826	0.350944	0.247962	0.114537	0.0224486	-0.0457293	0.0381805	-0.0370745	-0.117631	-0.0417666	-0.0799551
ACAAGT	0.426421	-0.453375	-0.302602	-0.0373389	-0.010241	-0.0111492	-0.0724257	0.0856301	0.00717135	0.0594727	0.0465438
ACAATA	0.302466	-0.822999	-0.525574	-0.323313	-0.145669	-0.09547	0.0207987	0.0323634	0.0590834	0.0525915	0.112504
ACAATC	0.0899345	-0.409782	-0.181239	-0.0863846	-0.0747501	-0.0747611	0.0209163	0.0157518	-0.00400619	0.0329911	0.0739627
ACAATG	0.460759	-0.0766067	-0.0399065	0.0242624	-0.0487906	-0.0244634	-0.0413846	0.0118689	-0.00135271	0.0438499	-0.0163465
ACAATT	0.731497	-0.971715	-0.539393	-0.237933	-0.100765	-0.037597	0.0339082	0.0758456	0.0234423	0.0951957	0.0757704
ACACAA	0.336989	0.206446	0.0296832	0.010544	-0.0857615	0.0093756	-0.104823	-0.0641253	-0.0614008	-0.00676789	-0.0254637
ACACAC	-0.600939	1.33197	0.939204	0.43808	0.0509483	-0.157324	-0.142557	-0.234679	-0.34516	-0.28998	-0.335862
ACACAG	-0.213421	0.793851	0.356371	0.154343	0.0633543	-0.0673969	-0.0776645	-0.114513	-0.199858	-0.266391	-0.121648
ACACAT	0.0599761	0.264483	0.256064	0.128674	-0.0450956	-0.0103847	-0.0151146	-0.0747871	-0.028805	-0.0542534	-0.0544305
ACACCA	-0.339669	0.377524	0.342387	0.0199057	-0.0727742	-0.0896286	-0.152905	-0.270049	-0.213523	-0.0841371	-0.0267424
ACACCC	-0.744291	0.78001	0.72538	0.156342	-0.00792335	0.0167072	-0.0874827	-0.200372	-0.199626	-0.207781	-0.15762
ACACCG	-0.212471	0.556332	0.338619	0.0254618	0.0110506	-0.192592	-0.17895	-0.141817	-0.364245	-0.124736	-0.0709738
ACACCT	-0.100136	-0.407564	-0.0429524	0.0118681	-0.0288922	-0.0397745	0.0396808	-0.0569683	-0.132656	0.143817	0.0576775
ACACGA	0.481175	0.289494	0.0451275	0.0963403	-0.0192322	-0.139685	-0.0754861	-0.123763	-0.0484694	-0.0933721	-0.0575589
ACACGC	0.814359	0.673752	0.408415	0.222885	0.0193607	-0.160963	-0.177779	-0.256851	-0.202308	-0.274852	-0.195074
ACACGG	0.0493564	0.689778	0.376659	0.39686	0.137625	-0.152255	-0.114616	-0.232884	-0.142243	-0.112739	-0.169521
ACACGT	0.794378	-0.0644575	0.0476944	-0.0873308	-0.141609	-0.101114	-0.306059	-0.184959	-0.232673	-0.340672	0.00813087
ACACTA	-0.305831	-0.576083	-0.424467	-0.302532	-0.115571	0.0108023	-0.11143	-0.175945	-0.0218377	-0.113133	0.118299
ACACTC	-0.270402	0.607999	0.413825	0.220497	0.0644645	-0.024066	-0.00831676	0.00872827	-0.080194	0.0748407	-0.12088
ACACTG	-0.651038	0.279971	0.155474	0.0145063	0.0497231	0.115056	0.00955393	-0.0358486	0.0439042	0.0196559	-0.0246526
ACACTT	0.5018	-0.468157	-0.190146	-0.112108	-0.035973	0.0601655	0.100108	0.0389098	0.073779	0.0198107	0.0207962
ACAGAA	-0.474932	0.0874763	0.0965765	0.00167371	0.00262776	-0.0402339	-0.0063257	-0.111766	-0.0435085	0.0054986	0.0245292
ACAGAC	-0.0566364	0.548975	0.330728	0.0526086	-0.0523877	-0.203834	-0.149692	-0.204083	-0.287598	-0.213221	-0.0683254
ACAGAG	-0.734026	0.545512	0.208492	0.0232675	0.0820119	-0.130966	-0.051217	-0.0573321	-0.112686	-0.193849	-0.0290626
ACAGAT	-0.439273	-0.155574	-0.00243397	0.0140101	-0.137478	0.0762449	-0.0506533	-0.0328904	0.0371657	-0.0102373	0.054952
ACAGCA	0.213675	0.670659	0.292932	0.164586	0.0656689	-0.034862	-0.138692	-0.147323	-0.108586	-0.187807	-0.120829
ACAGCC	0.081352	0.662734	0.425544	0.231432	0.0837012	-0.00433194	-0.0661325	-0.127034	-0.164695	-0.181172	-0.150308
ACAGCG	0.440829	0.736089	0.194512	0.186939	-0.00691566	-0.184809	-0.250705	-0.268422	-0.181056	-0.108483	-0.147759
ACAGCT	0.0959013	-0.13298	-0.146213	-0.0223797	0.00505263	-0.0961054	-0.0737116	0.00945464	-0.0671417	-0.0378443	0.0380724
ACAGGA	-0.115358	0.569015	0.516945	0.144474	0.0780722	0.0971618	-0.038123	-0.109419	-0.172634	-0.0142862	-0.161898
ACAGGC	0.237136	0.592158	0.265681	0.151517	-0.00327462	-0.16521	-0.119927	-0.253334	-0.0662099	-0.0929592	-0.110499
ACAGGG	-0.899211	0.699904	0.35894	0.194547	0.208993	-0.0673974	-0.0564434	-0.0250024	-0.0978008	-0.0907239	-0.128693
ACAGGT	-0.296859	-0.597819	-0.226613	-0.305813	-0.252991	-0.193933	-0.220448	-0.137111	-0.227822	-0.114306	0.147997
ACAGTA	-0.551283	-0.473336	-0.319078	-0.358369	-0.0401137	0.0344243	-0.0105761	-0.0893977	-0.0702176	0.0729756	0.104476
ACAGTC	-0.0607498	0.160462	-0.040269	0.0558039	-0.0530868	-0.0777238	-0.288336	-0.236963	-0.0466026	-0.0625007	0.0158957
ACAGTG	-0.710464	0.182662	0.0338808	-0.0442034	-0.0899856	-0.0290123	-0.00847369	0.0409589	-0.0323954	0.0293357	0.0300835
ACAGTT	0.408012	-0.380289	-0.256721	-0.0704099	-0.0788423	-0.082429	-0.0384394	0.00793505	-0.120032	0.0960572	0.032794
ACATAA	0.604072	-0.868347	-0.426111	-0.217873	-0.152287	-0.082156	0.0685228	0.0822904	0.149213	0.0842432	0.064907
ACATAC	-1.14548	0.0467062	0.0672792	-0.0847496	-0.12846	-0.0731642	-0.15398	-0.0968098	-0.108166	-0.187165	0.0700986
ACATAG	-0.917702	-0.408048	-0.119452	-0.192744	-0.103099	-0.21528	-0.0185229	-0.0383104	0.0772483	0.00439051	0.102106
ACATAT	-0.800501	-0.549803	-0.130951	-0.103096	-0.0768155	-0.000678108	0.0633431	0.0274023	0.0865025	0.0325789	0.109033
ACATCA	0.415838	-0.224599	-0.176308	-0.130387	-0.0995042	-0.0319302	-0.0177136	-0.00524525	-0.000663551	0.0398695	0.019826
ACATCC	-0.653672	0.511831	0.539426	0.254521	-0.0202903	-0.0414666	0.00354339	-0.0972846	-0.185413	-0.20251	-0.106912
ACATCG	-0.259257	0.243433	0.131451	0.0562806	-0.14187	-0.00549245	-0.0842955	-0.21767	-0.178559	-0.157323	0.000305732
ACATCT	-0.741797	-0.458914	-0.25197	-0.107828	-0.0120052	-0.0590693	0.087231	0.0549635	0.0684603	0.0225507	0.0939103
ACATGA	0.660596	-0.552392	-0.329949	-0.204753	-0.147712	-0.117208	-0.0394293	0.0292324	0.124978	0.0363438	0.0490672
ACATGC	0.673356	0.237156	0.221831	0.0908208	0.0209258	0.00380957	-0.0226947	-0.0745476	-0.120603	-0.0138416	-0.0967797
ACATGG	0.0292551	0.278463	0.198004	0.0953531	-0.0474925	-0.0902228	-0.0870017	-0.115373	-0.142536	-0.0569658	-0.0383034
ACATGT	0.461352	-0.210264	-0.0480402	-0.0352262	0.0224041	-0.0631725	-0.0374365	-0.0136785	-0.0258482	0.127012	-0.000143439
ACATTA	0.546223	-1.29779	-0.632146	-0.268802	-0.0974792	0.0628567	0.0991684	0.0557675	0.0423905	0.0742924	0.0959358
ACATTC	-0.221174	-0.285006	-0.188446	-0.10159	-0.056075	-0.00885535	0.0667658	0.0619401	-0.0423269	0.035829	0.0720169
ACATTG	0.332097	-0.411669	-0.208321	-0.119035	-0.0512718	-0.0583589	-0.0949443	0.0664015	0.000392893	-0.185353	0.0470769
ACATTT	0.569505	-0.788967	-0.357582	-0.0848443	0.0033877	0.0523926	0.136968	0.109231	0.152122	0.096671	0.0353314
ACCAAA	-0.362588	-0.0315287	0.0560927	0.0255923	-0.0171644	-0.0349996	-0.0300625	-0.00290961	-0.0915313	0.091447	0.0285098
ACCAAC	-0.59933	0.49284	0.378565	0.176519	-0.0683628	-0.0530306	-0.108672	-0.120171	-0.18334	-0.129308	-0.0497747
ACCAAG	-0.698651	0.205136	0.122815	0.0686753	0.0379835	-0.089011	-0.0548235	-0.125105	-0.0794914	-0.0280438	0.00183038
ACCAAT	-0.363723	-0.771412	-0.38692	-0.239099	-0.144104	-0.00178429	-0.0196796	0.0288234	0.142944	-0.0487197	0.138634
ACCACA	-0.273694	0.143223	0.120305	0.0263599	-0.00831057	-0.0452753	-0.192888	-0.14332	-0.062759	-0.0388469	0.0117841
ACCACC	-1.51254	0.958757	0.844931	0.328609	-0.0873096	-0.0667149	-0.109808	-0.352173	-0.344443	-0.212651	-0.181228
ACCACG	-0.345996	0.47463	0.160791	0.0102804	-0.252612	-0.218982	-0.339218	-0.372283	-0.183993	-0.138781	-0.00333071
ACCACT	-0.727106	0.11922	0.104571	-0.00907082	-0.0769173	-0.0039714	-0.0112634	0.0693555	-0.127984	-0.077286	0.027406
ACCAGA	-0.860056	0.305355	0.274642	0.0541584	-0.0498164	-0.196187	-0.12089	-0.114462	-0.0880971	-0.0665453	0.00863364
ACCAGC	-0.529061	0.692813	0.379653	0.236725	0.0262221	-0.138978	-0.189324	-0.235647	-0.153928	-0.0648764	-0.0936829
ACCAGG	-0.816814	0.573847	0.4822	0.232869	0.0485995	-0.132641	-0.267119	-0.362089	-0.398602	-0.217805	-0.058943
ACCAGT	-0.917266	-0.0207239	0.0344927	0.0187207	-0.111157	-0.125523	-0.186009	-0.0349911	-0.0903144	-0.195717	0.0738172
ACCATA	-0.350973	-0.687449	-0.190857	-0.107153	-0.0508238	-0.000553302	-0.0116602	0.0291343	0.0871775	-0.0150102	0.101684
ACCATC	-1.09458	0.420306	0.385097	0.128654	0.0869679	-0.0241961	-0.067919	-0.144494	-0.254402	-0.0874934	-0.0374162
ACCATG	-0.570104	0.0043358	0.0663577	-0.00178709	-0.133974	-0.135748	-0.0987259	-0.183551	-0.230457	-0.192689	0.0581951
ACCATT	-0.447069	-0.482489	-0.249378	-0.166654	0.0354922	-0.00495739	0.136225	0.0959959	0.0836315	0.0755181	0.100688
ACCCAA	-0.659892	0.289297	0.347529	0.122199	0.0307198	-0.086607	-0.106225	-0.0919937	-0.0675049	-0.00221111	-0.0126202
ACCCAC	-1.22572	0.843516	0.768332	0.304503	0.104435	-0.0440739	-0.13484	-0.139886	-0.372733	-0.22603	-0.137912
ACCCAG	-0.964186	0.55488	0.517245	0.317031	0.122228	0.0304325	-0.0760465	-0.274755	-0.154259	-0.135471	-0.0930204
ACCCAT	-1.07533	0.204601	0.467842	0.0625629	-0.0574561	-0.00625177	0.00196545	-0.03564	-0.0417533	-0.0864111	-0.00387276
ACCCCA	-1.13368	0.663659	0.56314	0.33273	-0.0223926	0.0296947	-0.116675	0.0207632	-0.178671	-0.218407	-0.1175
ACCCCC	-1.94345	1.20631	1.00103	0.341719	0.0305156	0.0760485	-0.106133	-0.267673	-0.192616	-0.194796	-0.283909
ACCCCG	-0.850068	0.951161	0.79817	0.338156	0.148312	0.0488209	-0.250533	-0.244926	-0.277777	-0.215308	-0.221248
ACCCCT	-1.87197	0.779729	0.677755	0.0201677	-0.0285569	0.00387774	-0.0362975	-0.109918	-0.0208756	-0.212166	-0.114324
ACCCGA	-0.656909	0.484461	0.361176	0.258112	-0.01825	-0.0808619	-0.0860802	-0.115951	-0.252086	-0.297478	-0.0468395
ACCCGC	-0.475343	0.749514	0.577438	0.228848	0.0124326	-0.0858774	-0.12193	-0.308916	-0.15116	0.0171103	-0.13608
ACCCGG	-0.595041	0.888141	0.543552	0.284698	0.0711879	-0.0070034	0.0163947	-0.492987	-0.291511	-0.202565	-0.182054
ACCCGT	-0.805665	0.2707	0.213687	-0.0669971	-0.0402077	-0.293799	-0.547511	-0.187441	-0.201452	-0.444967	0.029016
ACCCTA	-1.26595	-0.53639	-0.19326	-0.169409	-0.0735017	0.018997	0.117893	0.0333776	0.121592	0.191018	0.0700554
ACCCTC	-1.18866	0.738177	0.474785	0.178448	-0.124584	-0.133002	-0.244516	-0.151605	-0.233901	-0.148944	-0.082321
ACCCTG	-1.31545	0.146484	0.163961	-0.0114199	0.0499969	0.00798339	0.0585255	-0.256903	0.104386	-0.0343106	0.000918916
ACCCTT	-1.16102	0.0510598	0.137671	0.0259816	0.0203365	0.0473594	0.129269	-0.0264177	0.103973	0.0227355	0.00135541
ACCGAA	-0.473789	0.449148	0.298012	0.167105	0.12333	-0.0283816	0.0227615	-0.0569531	0.00688434	-0.0193721	-0.0679534
ACCGAC	-0.290472	0.700619	0.345282	0.144449	0.00859425	-0.339785	-0.255806	-0.269843	-0.196357	-0.348412	-0.0872625
ACCGAG	-0.696867	0.829811	0.424768	0.168577	0.125999	-0.050525	-0.11135	-0.297637	-0.0627723	-0.152651	-0.150448
ACCGAT	-0.991588	-0.102171	0.000869732	-0.031723	-0.232402	-0.107434	-0.0719687	-0.0996191	-0.210353	-0.107785	0.0996653
ACCGCA	0.597103	0.374851	0.30298	0.156883	-0.00674145	-0.157605	-0.104282	-0.129016	-0.100158	-0.0978756	-0.113915
ACCGCC	-0.509333	1.00899	0.595715	0.232417	-0.187317	-0.133883	-0.153934	-0.282661	-0.333395	-0.17836	-0.178379
ACCGCG	0.0380646	0.447751	0.114496	-0.0181497	-0.253532	-0.394282	-0.578022	-0.0988365	-0.452795	-0.448177	-0.00978822
ACCGCT	-0.193142	0.403362	0.116095	0.0370511	0.0118364	0.0196202	-0.226591	-0.202627	-0.230015	-0.322533	-0.0267806
ACCGGA	0.0723138	0.309022	0.336595	0.143894	-0.0341134	0.0231959	-0.222784	-0.123887	-0.259863	-0.0741311	-0.0716645
ACCGGC	-0.359033	0.680314	0.315707	0.196092	0.0353621	-0.181504	-0.0308248	-0.12575	-0.337229	-0.394602	-0.0996586
ACCGGG	-0.735009	0.885465	0.520115	0.31503	0.1246	0.0936649	-0.0517058	-0.239061	-0.219826	-0.133504	-0.198455
ACCGGT	-0.454121	-0.104106	-0.228788	-0.3422	-0.442494	-0.268067	-0.211102	-0.392877	-0.403519	-0.486997	0.148041
ACCGTA	-0.245059	-0.34684	-0.265057	-0.0869637	-0.365981	-0.31712	-0.287366	-0.0708862	-0.271391	-0.0594005	0.0874198
ACCGTC	-0.47572	0.537976	0.187488	-0.0996472	-0.0440589	-0.0923687	-0.295327	-0.290602	-0.541311	-0.260746	-0.0505597
ACCGTG	-0.400829	0.168267	-0.0236752	0.0324445	0.0432261	-0.295254	-0.292474	-0.437284	-0.229946	-0.341851	0.0313331
ACCGTT	0.00297902	-0.156027	-0.184435	-0.30121	-0.261317	-0.23498	-0.309316	-0.304528	-0.219969	-0.130772	0.0745908
ACCTAA	-0.491031	-1.11504	-0.717331	-0.283752	-0.0712414	0.0588031	0.0719783	0.10411	0.140559	0.124482	0.15568
ACCTAC	-0.514457	-0.270293	-0.0632992	-0.0952798	-0.196421	-0.217316	-0.168517	-0.134279	0.0180014	-0.151637	0.106753
ACCTAG	-1.28747	-0.791526	-0.352515	-0.238431	-0.147622	-0.0609361	-0.171925	0.138104	-0.099682	-0.108533	0.162806
ACCTAT	-1.36825	-1.04437	-0.478132	-0.4476	-0.253158	0.00140766	0.149033	0.135386	0.152543	0.126248	0.183832
ACCTCA	-0.131315	-0.150752	0.0207002	-0.139433	-0.0576689	-0.0337807	-0.0994683	-0.0233581	-0.210957	-0.0870605	0.0538109
ACCTCC	-1.50311	0.667499	0.566812	0.0398859	-0.00687866	-0.141894	-0.0311815	-0.38638	-0.34266	-0.297907	-0.0750539
ACCTCG	-0.538942	0.338578	0.217936	-0.0763025	-0.140171	-0.14107	-0.257583	-0.317957	-0.0825804	-0.0270813	0.015188
ACCTCT	-1.39817	0.0104215	-0.0157968	-0.0378409	-0.0407265	-0.00271438	-0.0609366	-0.0121583	-0.0724036	-0.0625668	0.0431173
ACCTGA	-0.347139	-0.456414	-0.140873	-0.132661	-0.146084	-0.0726236	-0.0850324	-0.118548	-0.0463445	-0.183396	0.124087
ACCTGC	-0.22729	-0.00217671	0.170168	0.0273427	-0.120026	-0.164486	-0.0337525	-0.171114	-0.141874	-0.0889371	0.0570216
ACCTGG	-1.03898	0.248285	0.274983	0.0766135	0.0532583	-0.108071	0.00207977	-0.211034	-0.264225	-0.0141631	0.00341698
ACCTGT	-0.448355	-0.595699	-0.274793	-0.219522	-0.273592	-0.139973	-0.155875	-0.180946	-0.194712	-0.138871	0.157651
ACCTTA	-0.706101	-1.25827	-0.789743	-0.39457	-0.154145	-0.0490993	0.110058	0.122789	0.119531	0.0288095	0.189611
ACCTTC	-0.827618	-0.247639	-0.106644	-0.147801	-0.086335	-0.0884442	-0.210648	-0.0678038	-0.0834649	0.0489212	0.086958
ACCTTG	-0.276668	-0.606778	-0.366353	-0.341428	-0.133967	-0.181699	-0.0706393	-0.0417239	-0.00188278	-0.220216	0.16135
ACCTTT	-0.486177	-0.748563	-0.327018	-0.183977	-0.0528492	0.108557	0.0177522	0.0278687	0.12095	0.119406	0.11606
ACGAAA	0.213912	0.0907387	-0.064594	-0.00383096	0.00865685	0.0167145	-0.0108939	-0.0986224	-0.0800298	-0.0253337	-0.00195231
ACGAAC	0.00959856	0.260314	0.170483	0.0216455	0.0443692	-0.163034	-0.0709072	-0.0533756	-0.182001	-0.0814138	-0.0200666
ACGAAG	-0.504843	0.494478	0.213079	0.0636232	-0.0471483	-0.141422	-0.0471061	-0.105676	-0.0443656	-0.129044	-0.0645957
ACGAAT	-0.0882515	-0.40544	-0.274307	-0.160223	-0.0743408	-0.118865	-0.0794428	-0.0832484	-0.00942142	0.0436752	0.0907301
ACGACA	0.938119	0.466655	-0.0102362	0.0415335	-0.0910614	-0.179553	-0.254049	-0.253469	-0.322331	-0.205884	-0.113455
ACGACC	0.0653249	0.403308	0.179399	0.0523265	-0.138187	-0.19531	-0.0548631	-0.240123	-0.108599	-0.174854	-0.0711081
ACGACG	0.753314	1.01418	0.402082	0.287591	0.0584988	-0.148737	-0.330479	-0.262533	-0.457793	-0.639042	-0.298011
ACGACT	0.270553	0.204455	0.00946878	0.0299499	-0.123787	-0.148352	-0.00124855	-0.351387	-0.153554	-0.0590608	-0.0145629
ACGAGA	0.0476906	0.501428	0.17729	0.138361	-0.0144345	-0.0741418	-0.201181	-0.0952132	-0.266081	-0.0454575	-0.0798269
ACGAGC	0.608857	0.606032	0.178222	0.212782	0.0924102	-0.0732737	-0.186247	-0.221495	-0.0850502	-0.198212	-0.147622
ACGAGG	-0.301006	0.911351	0.429881	0.20459	-0.0619828	-0.0396373	-0.0500795	-0.095716	-0.148459	-0.246544	-0.167676
ACGAGT	0.0774818	0.168346	0.108436	-0.0223811	-0.0535102	0.00708428	-0.130845	-0.139857	-0.231182	-0.0244633	-0.0147552
ACGATA	0.0725863	-0.534723	-0.427173	-0.256807	-0.178726	-0.174307	-0.103985	-0.0527103	-0.0306101	-0.137797	0.112607
ACGATC	-0.248282	-0.223333	-0.326672	-0.114879	0.00698731	-0.1473	-0.0746242	-0.270371	-0.271313	-0.227847	0.104683
ACGATG	0.119702	0.548786	0.286602	0.0405308	0.0280311	-0.0735572	-0.117173	-0.0196665	-0.0763108	-0.201953	-0.117493
ACGATT	0.306036	-0.680268	-0.41046	-0.258771	-0.0355691	-0.0344734	-0.0655185	-0.0790617	0.051542	0.0817253	0.0832962
ACGCAA	0.84281	-0.0176478	-0.0149375	0.035663	-0.0220754	-0.112846	-0.0481049	-0.127311	-0.105283	-0.0969897	-0.0388004
ACGCAC	0.574237	0.676636	0.364478	0.258319	-0.0802427	-0.119308	-0.149349	-0.195482	-0.195489	-0.0630726	-0.169235
ACGCAG	0.315436	0.56409	0.242155	0.143325	0.0122647	-0.000842224	-0.166244	-0.112187	-0.200189	-0.229578	-0.133375
ACGCAT	0.9431	-0.119859	-0.0980939	0.0514579	0.0589161	-0.0398938	-0.219756	-0.102935	-0.203492	-0.0698306	-0.0614086
ACGCCA	0.746588	0.247603	0.180427	0.062746	0.0687103	-0.204421	-0.199348	-0.224531	-0.247589	-0.248205	-0.0923198
ACGCCC	-0.068135	0.842461	0.5909	0.157432	0.0441229	-0.0428877	-0.174677	-0.313558	-0.163396	-0.326488	-0.220021
ACGCCG	0.755609	0.698525	0.279004	0.194744	0.0552084	-0.202899	-0.277933	-0.194735	-0.342194	-0.338323	-0.182065
ACGCCT	0.648489	0.111493	0.132727	0.133496	0.0223972	-0.0688161	-0.0605816	-0.0894309	-0.118444	-0.198565	-0.0944138
ACGCGA	0.668311	0.315488	0.0465545	0.0479208	-0.142124	-0.295064	-0.363309	-0.355184	-0.338291	-0.450736	-0.0404769
ACGCGC	1.41728	0.437129	0.2642	0.121929	-0.0873305	-0.251674	-0.386581	-0.367182	-0.659038	-0.47206	-0.184828
ACGCGG	0.538322	0.67902	0.28171	0.187375	-0.0635529	-0.136093	-0.500955	-0.279971	-0.188449	-0.186494	-0.139869
ACGCGT	1.18594	0.037955	-0.0915825	-0.0580489	0.00799233	-0.298067	-0.219702	-0.388566	-0.410258	-0.27446	-0.0765681
ACGCTA	0.532874	-0.479036	-0.504554	-0.212556	-0.358786	-0.236087	-0.193264	-0.169445	-0.0261889	-0.340639	0.0876096
ACGCTC	0.681884	0.358657	0.0899786	0.14239	0.0159305	-0.214281	-0.0417755	-0.353514	-0.340464	-0.114409	-0.122499
ACGCTG	0.650151	0.553307	-0.0172484	0.116494	0.07678	-0.160323	-0.189976	-0.385008	-0.0930672	-0.243445	-0.12539
ACGCTT	0.809848	-0.238404	-0.192064	-0.010315	-0.129504	-0.0533045	-0.0582449	-0.223335	-0.0901219	-0.258784	-0.0138165
ACGGAA	0.1979	0.145924	0.160198	0.0908531	-0.0224019	-0.110879	-0.0755001	0.0131252	-0.119969	-0.025307	-0.0437608
ACGGAC	-0.66285	0.74457	0.376182	0.0423532	-0.263742	-0.197867	-0.311892	-0.390428	-0.256421	-0.0484916	-0.108984
ACGGAG	-0.919466	0.958575	0.50851	0.268704	0.0765416	-0.0561659	-0.148601	-0.372818	-0.481664	-0.284401	-0.152842
ACGGAT	-0.347719	0.0471876	0.100713	0.074737	-0.0945619	-0.130645	-0.23051	-0.266038	-0.0848232	-0.0309871	0.0413451
ACGGCA	0.573354	0.682679	0.286643	0.257635	0.104198	-0.16524	-0.150179	-0.0840022	-0.203208	-0.226712	-0.192177
ACGGCC	0.234253	0.789505	0.297524	0.204411	0.00345894	-0.267152	-0.253977	-0.263613	-0.169423	-0.357593	-0.177348
ACGGCG	0.424714	1.00493	0.334225	0.19613	0.0793782	-0.228118	-0.086599	-0.31358	-0.498858	-0.298969	-0.217297
ACGGCT	0.139015	0.498311	0.0193532	0.139994	0.132281	-0.108731	-0.13995	-0.0879586	-0.279007	-0.0814477	-0.0879244
ACGGGA	-0.796975	0.689474	0.443144	0.204253	-0.091923	-0.0239843	-0.0510144	-0.547569	-0.315389	-0.0221177	-0.100367
ACGGGC	-0.00471412	0.976203	0.496671	0.251474	0.184951	-0.216166	-0.221138	-0.261644	-0.235133	-0.224488	-0.224494
ACGGGG	-0.966391	1.05668	0.666617	0.355522	0.179378	0.0551493	-0.227131	-0.21772	-0.163304	-0.190748	-0.230286
ACGGGT	-0.799479	0.298318	0.126174	-0.130862	-0.198335	-0.154074	-0.226774	-0.0651368	-0.145894	-0.135675	-0.0107476
ACGGTA	0.213424	-0.235628	-0.26576	-0.402705	-0.277426	-0.243938	-0.230763	-0.204168	-0.392188	-0.217254	0.0537327
ACGGTC	-0.237581	0.110609	-0.21973	-0.174038	-0.126298	-0.561039	-0.430123	-0.216877	-0.490171	-0.387604	0.0678152
ACGGTG	-0.35848	0.441475	0.221218	0.108605	0.0136773	-0.313818	-0.0945749	-0.206516	-0.357929	-0.277373	-0.0526803
ACGGTT	-0.10585	-0.145383	-0.197529	-0.112696	-0.239479	-0.0717136	-0.0873473	-0.163519	-0.222722	-0.221097	0.0599719
ACGTAA	0.721259	-0.697551	-0.396893	-0.265704	-0.238615	5.91466e-06	-0.127502	-0.0293348	-0.111045	-0.195198	0.0767292
ACGTAC	0.179991	-0.0208434	0.057892	-0.00614438	-0.172048	-0.264148	0.013336	-0.355184	-0.238262	0.0295927	0.03343
ACGTAG	0.10949	0.0202004	-0.061903	-0.153382	-0.23115	-0.0423833	-0.272795	-0.222381	-0.108569	-0.324628	0.0241607
ACGTAT	-0.0741359	-0.515302	-0.203486	-0.111799	-0.234294	-0.132436	-0.126147	-0.0729671	-0.024479	0.11213	0.106368
ACGTCA	0.887252	-0.398633	-0.284195	-0.247115	-0.278561	-0.449585	-0.264729	-0.209859	-0.269334	-0.266302	0.0653173
ACGTCC	0.00507577	0.553237	0.185201	0.00174407	-0.0162263	-0.122807	-0.236585	-0.587896	-0.0675705	-0.324433	-0.118188
ACGTCG	0.712621	0.776394	0.0520751	0.0101056	-0.251387	-0.325129	-0.338426	-0.438717	-0.561639	-0.368384	-0.131413
ACGTCT	0.130891	0.0826911	-0.0708698	0.0405732	-0.126678	-0.217772	-0.199649	-0.157863	-0.0875702	-0.375587	0.000173938
ACGTGA	0.867423	-0.312291	-0.220329	-0.0321588	-0.209485	-0.213217	-0.216013	-0.306738	-0.0808116	0.0462088	0.0290306
ACGTGC	1.03321	0.000689568	0.0744315	0.103493	-0.0371992	-0.292906	-0.196675	-0.365989	-0.166108	-0.0965912	-0.0459808
ACGTGG	0.0220856	0.331836	0.225862	0.210159	0.0590334	-0.144432	-0.111775	-0.23241	-0.317225	-0.203413	-0.0557889
ACGTGT	0.643643	-0.0687869	-0.0894833	-0.106974	-0.0938048	-0.255386	-0.198987	-0.185867	-0.232021	-0.175502	0.0330015
ACGTTA	0.49762	-0.874027	-0.698323	-0.371929	-0.279262	-0.124538	-0.186589	-0.158595	-0.234728	-0.028669	0.10603
ACGTTC	0.212854	-0.167228	-0.209808	-0.218405	-0.133251	-0.273334	-0.29088	-0.042383	-0.240389	-0.274511	0.0535476
ACGTTG	0.680367	0.237369	0.0773285	-0.0978547	-0.11375	-0.0657369	-0.189583	-0.0981353	-0.316609	-0.0249698	-0.081981
ACGTTT	0.710124	-0.511497	-0.378707	-0.152109	-0.157647	-0.0892339	-0.0109636	-0.00900209	-0.0671023	-0.0610301	0.0462575
ACTAAA	0.0370159	-0.946659	-0.498611	-0.192837	-0.00155254	0.0713459	0.115621	0.196963	0.207608	0.206795	0.0906177
ACTAAC	-0.249524	-0.593743	-0.24064	-0.308209	-0.105819	-0.00667715	-0.0220622	-0.130346	0.0333464	-0.0883451	0.133015
ACTAAG	-0.55621	-0.653545	-0.557857	-0.231542	0.0399797	0.0329549	0.173752	0.182546	0.0860177	0.139412	0.123183
ACTAAT	0.455806	-1.7386	-0.782264	-0.384797	-0.106473	0.0819056	0.065959	0.164342	0.089857	0.196323	0.149134
ACTACA	-0.523687	-0.464134	-0.374147	-0.244284	-0.217139	0.0638607	0.0670448	0.0243194	0.142833	-0.0380509	0.116257
ACTACC	-0.972109	0.00830391	0.0489998	-0.105804	-0.0750027	-0.13751	-0.01874	-0.0612511	-0.188898	-0.175882	0.0531029
ACTACG	-0.209254	0.0257181	-0.155224	-0.0300099	-0.118247	-0.132889	-0.271124	-0.349687	-0.13919	-0.242757	0.0618274
ACTACT	-0.713244	-0.791961	-0.311936	-0.143965	-0.114961	-0.0199423	0.105336	0.0179135	-0.0117898	0.0542714	0.145327
ACTAGA	-0.939715	-0.90526	-0.615644	-0.201464	-0.1122	-0.13076	0.0687185	0.024871	0.0399743	0.054666	0.148081
ACTAGC	-0.813788	-0.347001	-0.155776	-0.204228	-0.109119	-0.0877033	0.0256086	0.10259	-0.0124878	0.265841	0.0717962
ACTAGG	-1.2815	-0.349633	-0.192848	-0.157242	-0.156817	0.0362994	0.0500425	-0.0619934	0.169011	-0.124712	0.114005
ACTAGT	-0.924797	-0.968697	-0.584284	-0.0554497	-0.155425	-0.049971	0.232285	0.184878	0.158574	0.0321957	0.147089
ACTATA	-1.18857	-1.17693	-0.583176	-0.312773	-0.106637	0.0513283	0.190988	0.135149	0.122294	0.0978533	0.15183
ACTATC	-1.14907	-1.01791	-0.559056	-0.310776	-0.158174	-0.0227688	0.0657535	0.0437579	0.0540612	-0.0653432	0.182488
ACTATG	-0.540735	-0.572714	-0.399968	-0.15463	0.0116308	0.161102	0.234058	0.0243362	0.0456157	0.0623934	0.0783527
ACTATT	-0.673614	-1.49583	-0.75109	-0.417888	-0.142172	0.0464118	0.149038	0.121759	0.266325	0.193806	0.185228
ACTCAA	0.24638	-0.354859	-0.0952243	0.0417905	0.0708301	0.0350622	0.0828802	0.0521016	0.0389724	0.114084	0.0188847
ACTCAC	-0.785311	0.185241	0.0768176	-0.129324	-0.253216	-0.324627	-0.278385	-0.288694	-0.300864	-0.236027	0.149004
ACTCAG	-0.675372	0.196094	0.0172531	0.0678647	0.119652	-0.0122609	-0.106695	0.00336722	-0.120839	-0.0636517	0.0152747
ACTCAT	0.283624	-0.415148	-0.218261	-0.121324	-0.0396196	0.0752845	0.0579554	0.107411	0.0970437	0.0484749	0.0533948
ACTCCA	-0.840129	0.404956	0.395012	0.189499	0.107285	0.00104471	-0.0057423	-0.0884219	-0.215021	-0.188091	-0.0613719
ACTCCC	-1.58775	0.809107	0.603679	0.251351	0.0870252	-0.0777062	-0.0783214	0.0441688	-0.112772	-0.0849088	-0.1638
ACTCCG	-0.883505	0.95012	0.509091	0.286891	0.169892	-0.124999	-0.242172	-0.18214	-0.0822053	-0.103815	-0.208818
ACTCCT	-1.40215	0.573357	0.388103	0.178688	0.132025	0.0987125	-0.0259624	0.0457564	-0.0705043	-0.0451401	-0.128622
ACTCGA	-0.15409	0.296835	0.19038	0.0722655	0.131143	0.0591778	0.0285889	-0.0172107	-0.157797	0.104551	-0.0512204
ACTCGC	-0.0528009	0.81559	0.407261	0.249264	0.120768	-0.00237507	-0.113733	-0.246163	-0.0559045	-0.116138	-0.170005
ACTCGG	-0.43446	0.735488	0.399252	0.234194	0.117539	-0.0510727	-0.123316	-0.16705	-0.138312	-0.11985	-0.14863
ACTCGT	0.0611959	0.225589	0.169136	-0.00189441	-0.0264246	-0.0724817	-0.175118	-0.16782	-0.0918584	0.00177582	-0.0228638
ACTCTA	-0.96612	-0.690403	-0.465668	-0.28137	-0.0714459	-0.0066484	-0.038986	-0.0828335	-0.172776	-0.00905051	0.133608
ACTCTC	-0.866882	0.400712	0.205372	0.126053	0.0658451	0.0600214	-0.0896474	-0.0632941	-0.128505	-0.171292	-0.0338705
ACTCTG	-0.710136	0.338653	0.142785	0.122037	0.0554297	-0.125364	-0.0732757	0.067233	-0.0449325	-0.081557	-0.0288227
ACTCTT	-0.819139	-0.415554	-0.193172	-0.140225	-0.00167047	-0.0858369	0.121131	0.0790243	0.134077	0.0903059	0.0805954
ACTGAA	-0.531553	-0.0639009	-0.0159751	0.0542663	0.0139692	0.0125592	0.0884952	0.153926	0.0840138	0.030462	0.0352844
ACTGAC	0.361212	0.137056	0.119588	0.0562228	0.125983	-0.226458	-0.0360463	-0.176529	-0.0157711	-0.274774	-0.0313268
ACTGAG	-0.903368	0.434907	0.232961	0.126743	0.140441	0.190185	0.0243905	-0.015839	0.100829	0.0859389	-0.0665422
ACTGAT	-0.154285	-0.817377	-0.431966	-0.295359	-0.165913	0.0723857	0.0681286	0.0254332	0.111717	-0.0326144	0.135596
ACTGCA	0.0628122	0.198168	0.224999	0.126508	0.0250388	-0.00193133	-0.0533207	0.032752	-0.0132982	0.0837045	-0.0506204
ACTGCC	-0.198279	0.685232	0.281335	0.261364	0.0101223	-0.063019	-0.136413	-0.146008	-0.147012	0.0168286	-0.131683
ACTGCG	0.0513363	0.644701	0.198471	0.152595	0.0904854	-0.0554033	-0.0333531	-0.204831	-0.284499	-0.11264	-0.104185
ACTGCT	-0.390654	0.370584	0.060893	0.0503173	-0.0627967	0.0313513	-0.133884	0.0185565	-0.0510986	-0.029243	-0.024586
ACTGGA	-0.855673	0.303647	0.234845	0.097474	0.021461	0.00604579	-0.113115	-0.132131	-0.0978101	-0.0881581	-0.00980419
ACTGGC	-0.327254	0.689801	0.421637	0.256811	0.109378	0.0134438	-0.117478	-0.0612055	-0.0362054	-0.100669	-0.134233
ACTGGG	-1.03927	0.665036	0.49994	0.28604	0.0921064	-0.0513533	0.0412565	-0.125921	-0.0995636	-0.0930088	-0.110562
ACTGGT	-1.0372	0.0269924	0.00225851	0.000454198	0.0575609	0.0606717	-0.109851	-0.0220412	-0.168245	0.0511244	0.0494316
ACTGTA	-0.352451	-0.639291	-0.298449	-0.246521	-0.138598	0.0832537	0.223158	0.173785	0.090759	-0.00784958	0.0781769
ACTGTC	0.652992	0.0337119	-0.0291712	0.129379	-0.0338232	0.0238033	-0.0166594	-0.0239656	0.11347	-0.184546	-0.0854885
ACTGTG	-0.346368	0.232065	0.0159439	0.0281723	0.0289061	0.0710193	0.0176351	-0.0653726	0.0304087	0.0162066	-0.0152433
ACTGTT	-0.0743058	-0.462184	-0.388739	-0.19397	-0.135293	-0.0720785	-0.057848	-0.0473855	-0.0404463	-0.0565234	0.101707
ACTTAA	0.445068	-1.55263	-0.69759	-0.214776	-0.0110261	0.148291	0.244847	0.239133	0.256255	0.192668	0.0869943
ACTTAC	-0.652217	-0.928873	-0.659078	-0.497065	-0.374126	-0.279118	-0.215638	-0.0767041	-0.115819	-0.134948	0.268222
ACTTAG	-0.247357	-0.977657	-0.490552	-0.164785	-0.111899	0.0664908	0.0310039	0.26261	0.0913229	0.183406	0.119919
ACTTAT	-0.225134	-1.32218	-0.724927	-0.251782	-0.0270696	0.150062	0.14677	0.204796	0.1395	0.116521	0.13548
ACTTCA	0.241311	-0.472747	-0.241886	-0.11809	0.060416	0.114745	0.107731	0.196689	0.0825093	0.100041	0.0189441
ACTTCC	-0.14422	-0.010044	0.113692	0.127942	0.111069	0.0282519	0.00180295	0.0274736	0.146819	-0.0803119	-0.0297598
ACTTCG	-0.650385	0.1713	0.040535	-0.0122212	-0.0487179	0.0571784	0.0281012	-0.0548811	-0.115707	-0.0189312	-0.00213295
ACTTCT	-0.8081	-0.36075	-0.157519	-0.149307	-0.0203571	0.0598449	0.125092	0.121306	0.109618	0.0577016	0.0627727
ACTTGA	0.573992	-0.564334	-0.264036	0.00903535	0.040442	0.0990209	0.0843535	0.0940155	0.101886	0.0749368	0.0238909
ACTTGC	0.245201	0.0380671	0.0530701	0.0622462	0.109688	0.059662	0.05448	0.021137	-0.0508534	-0.0396182	-0.038665
ACTTGG	-0.0868472	0.293797	0.164797	0.158247	0.144196	0.0489904	-0.0126179	-0.0131811	-0.0177388	-0.0634596	-0.0542567
ACTTGT	0.406958	-0.448037	-0.14248	-0.139135	-0.128134	-0.0523404	-0.0522067	-0.0137431	0.0994535	-0.0396517	0.0481682
ACTTTA	0.102795	-1.23571	-0.594464	-0.227998	-0.0252626	0.0735216	0.148364	0.235042	0.249227	0.192971	0.0939682
ACTTTC	-0.192921	-0.353222	-0.103413	-0.00355136	0.0833037	0.114273	0.0935162	0.0750688	0.18363	0.192346	0.041559
ACTTTG	0.543369	-0.180952	-0.10908	0.0501745	0.119963	0.0938671	-0.00274337	0.0932399	0.0235077	0.116874	-0.0290358
ACTTTT	0.222517	-0.441373	-0.179627	-0.0375145	0.0663669	0.0791236	0.0173878	0.0880003	0.115389	0.131819	0.0232696
AGAAAA	-0.554113	-0.0689487	-0.0287777	-0.0659322	-0.0035955	0.0734669	0.046076	0.0233182	0.0459998	0.00723563	0.0388011
AGAAAC	-0.669864	-0.0818507	-0.076495	-0.0707154	-0.071386	-0.0486564	-0.0101247	0.0414354	-0.0143149	0.0410676	0.0711381
AGAAAG	-0.947143	0.155324	0.121716	0.0371485	0.0668094	0.0507964	0.0250661	0.0310593	0.00310007	0.0953308	0.00641068
AGAAAT	-0.142698	-0.674941	-0.354105	-0.194491	-0.00428027	0.0229443	0.0719496	0.134521	0.138619	0.120727	0.0843155
AGAACA	-0.695411	-0.149447	-0.184864	-0.143889	-0.0841447	-0.0650871	-0.0461024	-0.0574038	0.0847967	-0.0279022	0.0858157
AGAACC	-1.33256	0.0413717	0.0817605	0.00622587	-0.0274732	-0.127167	-0.251801	-0.108191	-0.158608	-0.00788588	0.0777759
AGAACG	-0.631797	0.222155	0.152849	-0.0917794	-0.0349806	-0.138671	-0.155102	-0.152756	-0.120897	-0.0846323	0.0187662
AGAACT	-0.963719	-0.448025	-0.346448	-0.163211	-0.0885836	0.070099	-0.0422566	0.169463	0.0120159	0.207227	0.102668
AGAAGA	-1.25985	0.180798	0.0323514	-0.0364245	-0.082782	-0.0624104	-0.105173	-0.140794	-0.0595279	-0.187204	0.0414411
AGAAGC	-0.649319	0.46432	0.11675	0.146276	0.0693486	-0.0296841	-0.117829	-0.100364	-0.0996882	-0.127011	-0.0512501
AGAAGG	-1.65339	0.584777	0.374538	0.0611555	0.00130572	-0.0233195	-0.212689	-0.098734	-0.0527826	-0.0717772	-0.0663456
AGAAGT	-0.82634	-0.293771	-0.21022	-0.0811728	-0.0556092	0.0415011	0.0495967	0.0740483	0.127319	0.15121	0.0597603
AGAATA	-1.25647	-1.28728	-0.734364	-0.370672	-0.234419	0.00458758	0.0673936	0.0832461	0.139272	0.0741082	0.182146
AGAATC	-1.17126	-0.303142	-0.0372337	-0.109541	-0.0194626	0.10817	-0.0166829	-0.015767	0.0886479	-0.101526	0.0821845
AGAATG	-0.763046	-0.166388	-0.104571	-0.110368	0.0368776	0.0332223	0.070627	0.025258	-0.0291016	0.023835	0.0608375
AGAATT	-0.336602	-1.15975	-0.688885	-0.269587	-0.13463	0.05716	0.0745391	0.0329394	0.100164	-0.0361411	0.151042
AGACAA	0.367795	0.0588652	0.0277553	-0.0111799	-0.0972485	-0.182555	-0.0304034	-0.0691393	-0.132935	-0.0359762	-0.0180538
AGACAC	0.0182128	0.464736	0.321431	0.100372	-0.0465523	-0.0938346	-0.158803	-0.226445	-0.160883	-0.120105	-0.0745877
AGACAG	-0.217283	0.57755	0.326396	0.154713	0.107855	-0.074462	-0.0958729	-0.0817973	-0.195159	-0.176007	-0.104943
AGACAT	0.124139	-0.34801	-0.12233	-0.00440741	-0.0603355	-0.0472179	-0.0253574	0.0358191	0.000220936	0.0855748	0.0189853
AGACCA	-0.711088	0.189714	0.209345	-0.0427737	0.0421214	-0.0161425	-0.175485	-0.279822	-0.15395	-0.0947141	0.0240559
AGACCC	-1.11011	0.545749	0.499379	0.288476	-0.0281928	-0.0138319	-0.0569007	-0.178481	-0.252052	-0.228261	-0.0775685
AGACCG	-0.415121	0.541045	0.130937	0.0383242	-0.219388	-0.190938	-0.304417	-0.261777	-0.171135	-0.0945274	-0.0388676
AGACCT	-0.79757	-0.304193	-0.233499	-0.282189	-0.083023	-0.07358	-0.0691907	-0.0394527	-0.0601982	-0.227092	0.0869085
AGACGA	0.0831156	0.550285	0.153523	0.0234834	-0.0108329	-0.154244	-0.0772376	-0.325525	-0.137667	-0.439407	-0.0913927
AGACGC	0.584858	0.548717	0.156598	0.1401	0.0489528	-0.245154	-0.316107	-0.385524	-0.190932	-0.391556	-0.13817
AGACGG	-0.598446	0.885283	0.464047	0.103231	-0.0561437	-0.372444	-0.131284	-0.229953	-0.501242	-0.325248	-0.128827
AGACGT	0.229548	0.0407634	-0.200167	-0.146807	-0.299025	-0.217174	-0.275081	-0.254632	-0.384039	-0.195057	0.0472613
AGACTA	-0.837861	-1.04085	-0.669709	-0.302601	-0.298247	-0.0536515	-0.12285	-0.116198	0.0705092	-0.130218	0.186288
AGACTC	-0.682481	0.3341	0.100885	0.164023	0.0717733	-0.238325	-0.27406	-0.0752163	-0.0916141	-0.159879	-0.0137923
AGACTG	-0.759618	0.243488	0.0659623	-0.0341416	-0.0586496	-0.111444	-0.15772	-0.0497637	0.0138249	-0.10011	0.0226891
AGACTT	-0.578292	-0.527499	-0.341565	-0.156948	-0.0642295	0.0665973	0.0924818	0.100864	0.11204	0.17775	0.0800611
AGAGAA	-1.18633	0.106207	0.0580188	-0.0782909	0.00609193	0.0097752	0.0165881	0.0419268	-0.0157069	-0.0369425	0.0427649
AGAGAC	-0.487988	0.651054	0.255154	0.0930105	-0.058033	-0.133926	-0.213485	-0.221792	-0.314793	-0.111664	-0.0816901
AGAGAG	-1.60553	0.706858	0.554125	0.151522	-0.0404043	-0.101992	-0.115302	-0.38834	-0.192165	-0.279953	-0.0480938
AGAGAT	-0.720808	-0.120174	-0.0268929	-0.0913068	-0.0865464	0.095504	0.0435948	0.0755331	0.0628201	-0.0738269	0.0652726
AGAGCA	-0.360916	0.311513	0.102497	0.0954211	0.0433859	0.0490166	-0.0167107	-0.0456721	-0.093911	-0.0259111	-0.0248838
AGAGCC	-0.709335	0.746593	0.349452	0.23968	0.102537	-0.0937212	-0.124348	-0.148508	-0.123678	-0.316918	-0.11341
AGAGCG	-0.347101	0.699611	0.262244	0.155169	-0.07723	-0.203209	-0.179784	-0.180984	-0.290221	-0.200037	-0.0866315
AGAGCT	-0.878056	0.137017	0.0315662	0.128638	0.039513	0.0153476	0.0175811	0.0513163	0.0426847	0.11134	-0.00356657
AGAGGA	-1.29505	0.65284	0.299102	0.103081	0.0895683	-0.00381126	0.0073681	-0.064756	-0.0605918	-0.224311	-0.0871599
AGAGGC	-0.619938	0.761519	0.329198	0.128358	-0.0364584	0.0768453	-0.198904	-0.149987	-0.203935	-0.20139	-0.0953564
AGAGGG	-1.93215	0.981663	0.674287	0.227337	-0.0439747	0.015509	-0.102008	-0.143009	-0.130953	-0.30573	-0.170818
AGAGGT	-1.2642	-0.0311185	0.0277991	-0.0475448	-0.0350137	0.0679551	-0.0444005	-0.069398	-0.0131807	-0.00570306	0.0272051
AGAGTA	-1.42207	-0.591373	-0.324229	-0.367677	-0.0901547	-0.127171	-0.00563858	0.0453641	0.148307	-0.0112114	0.129184
AGAGTC	-0.493526	0.334097	0.147846	0.136555	0.106134	-0.136678	-0.0632063	-0.159455	0.0161667	-0.260205	-0.0353562
AGAGTG	-0.893375	0.29006	0.202557	0.0322502	-0.0888587	0.0684446	-0.196602	-0.165382	-0.0564324	-0.111433	0.000208663
AGAGTT	-0.726555	-0.338148	-0.217365	-0.104192	0.0235465	0.0336341	0.130138	0.0495569	0.133996	-0.0541353	0.0716986
AGATAA	-0.107438	-1.36628	-0.74931	-0.409441	-0.199765	-0.0403278	-0.0851396	0.143184	0.0837258	0.00900745	0.200944
AGATAC	-0.86651	-0.0159664	0.269178	0.0794531	0.0324614	0.148859	0.145662	0.110442	0.0678985	0.0560746	-0.00138367
AGATAG	-1.40007	-0.397257	-0.150033	-0.088676	0.0288011	-0.00455561	-0.0679102	0.0492262	0.209701	0.0195269	0.117834
AGATAT	-1.10266	-1.00564	-0.531754	-0.321062	-0.00797687	0.0820914	0.21071	0.173133	0.105954	0.112609	0.160044
AGATCA	-0.671945	-1.16066	-0.70059	-0.369729	-0.152148	-0.0906234	-0.025076	-0.0866016	0.0379104	-0.100678	0.189927
AGATCC	-1.87972	0.355091	0.412547	0.0383202	-0.00962272	-0.0802676	-0.00535638	-0.00339483	-0.393732	-0.117484	-0.0230288
AGATCG	-1.02202	-0.140878	-0.166341	-0.117234	-0.0773894	-0.245029	-0.196766	-0.0940459	-0.219021	-0.0345422	0.0890165
AGATCT	-1.51202	-0.647429	-0.450183	-0.218099	-0.136793	-0.0157486	0.00939931	0.0910494	0.130075	-0.0182135	0.133848
AGATGA	-0.542362	-0.246808	-0.0536562	-0.00193244	-0.0131766	0.0475059	0.0231577	0.0259053	0.0344941	0.00568976	0.056623
AGATGC	-0.330966	0.197156	0.135579	0.196592	0.174445	0.0311358	-0.0120087	-0.05395	0.0346312	0.00871582	-0.0480064
AGATGG	-1.30712	0.576596	0.461322	0.172929	0.000571083	0.144178	-0.0320952	0.00245237	-0.050457	-0.0135393	-0.0962159
AGATGT	-0.700009	-0.48007	-0.286807	-0.0861927	-0.0849225	-0.196128	0.0534362	0.0265523	0.0405967	0.0891549	0.114282
AGATTA	-0.0358487	-1.94396	-1.01817	-0.452229	-0.202276	0.0683348	0.124323	0.227543	0.214718	0.114178	0.180796
AGATTC	-1.00455	-0.516841	-0.165994	-0.117768	-0.126046	-0.088192	-0.0793819	-0.100882	-0.0327986	0.0173212	0.123526
AGATTG	-0.362323	-0.63509	-0.315272	-0.175675	-0.0706598	0.0535391	0.0380358	0.174865	0.248035	0.104326	0.0949818
AGATTT	0.0147877	-1.03012	-0.547242	-0.230356	-0.0545542	0.136165	0.13484	0.168576	0.205165	0.136718	0.0926687
AGCAAA	0.249101	0.0855972	-0.0213647	0.0420401	0.0412711	0.00444219	0.0233819	0.0580856	0.0652967	0.0531914	-0.0231875
AGCAAC	0.0475128	0.854837	0.381953	0.213263	0.0884174	-0.0250698	-0.139586	-0.105004	-0.181438	-0.183944	-0.165363
AGCAAG	-0.494734	0.205066	0.147163	0.0346328	0.0956765	-0.0216503	-0.0593734	-0.0400093	-0.103096	0.0106769	-0.0193854
AGCAAT	0.426539	-0.582672	-0.326489	-0.123819	-0.00763374	0.0112149	0.0832413	0.0665224	0.0863948	0.0749785	0.0514645
AGCACA	-0.00476157	0.317138	0.122296	0.164003	0.0306419	-0.0415801	-0.0739177	-0.117765	0.0326294	-0.177808	-0.0490893
AGCACC	-0.637326	0.522814	0.411476	0.219767	-0.0446806	-0.00260321	-0.181746	-0.190638	-0.120094	-0.201792	-0.0734259
AGCACG	0.414179	0.365537	0.0632683	0.0372452	0.0516023	-0.115068	-0.0457443	-0.215914	-0.166995	-0.329857	-0.0516003
AGCACT	-0.0924644	-0.110636	-0.0525997	0.00222078	0.0477013	0.0602704	0.0532097	0.0608452	0.0618751	0.111449	0.0110343
AGCAGA	-0.275914	0.553714	0.199536	0.119889	0.0891717	-0.0127572	-0.169871	-0.15933	-0.134535	-0.0829017	-0.0675975
AGCAGC	0.0573282	1.20013	0.592001	0.390829	0.13699	-0.083654	-0.186986	-0.217989	-0.155391	-0.152967	-0.311513
AGCAGG	-0.370268	0.873426	0.566817	0.325712	0.0881886	-0.0389237	0.00746867	-0.150545	-0.163723	-0.079985	-0.20256
AGCAGT	-0.293212	0.274799	0.0736699	0.0645741	-0.0361082	0.0362914	-0.0543692	0.0275137	0.0249376	-0.083062	-0.0206487
AGCATA	0.367713	-0.549584	-0.331245	-0.096513	0.0215336	0.0197704	-0.00595197	0.109319	0.101464	0.0553751	0.0428262
AGCATC	-0.0476653	0.439716	0.32401	0.190003	0.0910399	0.0171876	0.0101535	-0.204433	-0.0243596	-0.271762	-0.109389
AGCATG	0.294798	-0.0929592	-0.00433388	-0.0436451	-0.073311	-0.0119007	0.0664992	0.0137804	0.0337266	0.00234824	-0.00759694
AGCATT	0.226091	-0.455689	-0.23517	-0.0384626	-0.0364181	0.0793283	0.0306606	0.145136	0.147013	0.148259	0.0363473
AGCCAA	0.198843	0.381283	0.256848	0.231862	0.166225	0.0532484	-0.00552614	0.00720548	0.0182353	-0.0433472	-0.103765
AGCCAC	-0.129985	0.649648	0.457869	0.20227	0.0842162	-0.0369055	-0.0765987	-0.0913189	-0.0796753	-0.0399293	-0.139447
AGCCAG	-0.331221	0.908035	0.523134	0.332914	0.11497	-0.0207053	-0.00439717	-0.0616449	-0.0708723	-0.135181	-0.203231
AGCCAT	0.153521	0.136036	0.138741	0.242842	0.10545	0.0856006	-0.0115645	0.0204001	-0.02218	0.00822809	-0.0571905
AGCCCA	-0.619741	0.518682	0.424852	0.200348	0.23698	0.117998	0.0595494	0.0927822	-0.0177526	-0.000747927	-0.123747
AGCCCC	-1.01709	0.997382	0.745633	0.380151	0.124596	0.0808587	-0.218775	-0.0783801	-0.105049	-0.0920336	-0.218781
AGCCCG	-0.387156	0.881601	0.54728	0.361185	0.288764	-0.0212578	-0.20904	-0.104042	-0.0567108	-0.184519	-0.213859
AGCCCT	-0.849517	0.23818	0.20787	0.136024	0.0947293	0.0480893	0.121393	-0.0231107	0.0949804	-0.0261485	-0.043914
AGCCGA	-0.322924	0.643262	0.249405	0.193363	0.0874077	-0.00971092	-0.114965	-0.0585002	-0.1107	-0.147426	-0.115395
AGCCGC	0.497314	0.790393	0.430019	0.277064	0.182379	-0.145795	-0.0793292	-0.127395	-0.122652	-0.0578147	-0.225376
AGCCGG	-0.174426	0.970305	0.510076	0.398304	0.254119	-0.0614261	-0.11085	-0.192636	-0.169486	-0.0748623	-0.243965
AGCCGT	0.132881	0.483303	0.126262	0.178674	0.0159827	-0.15003	-0.261574	-0.212988	-0.097825	-0.145505	-0.0734655
AGCCTA	-0.316132	-0.586656	-0.372554	-0.150218	-0.240019	0.0067631	0.0710271	-0.119719	0.0493076	0.215526	0.105131
AGCCTC	-0.527094	0.56453	0.263672	0.195151	0.0169641	-0.267951	-0.231693	-0.00982779	-0.136246	-0.00266396	-0.0684306
AGCCTG	-0.389393	0.483086	0.24654	0.356862	0.199194	0.0563508	-0.0553818	-0.021413	-0.0826675	-0.174674	-0.114954
AGCCTT	-0.411526	-0.159024	-0.144698	0.0527477	0.0910465	0.0350968	0.113812	0.0550483	0.158696	0.0228624	0.000811073
AGCGAA	0.0278773	0.506105	0.156262	0.118611	0.0824612	-0.0568454	-0.0482736	-0.00477976	-0.147053	-0.065033	-0.0803319
AGCGAC	0.628203	0.831061	0.219623	0.203603	0.0135793	-0.0942093	-0.154019	-0.204737	-0.265087	-0.277838	-0.198146
AGCGAG	-0.263428	0.896919	0.387653	0.281207	0.0158727	-0.107157	-0.0748575	-0.215219	-0.291748	-0.234433	-0.153238
AGCGAT	0.0309853	0.0502126	-0.0615338	0.0377444	0.073412	-0.113748	-0.118348	-0.0123326	-0.145534	-0.0227756	0.0282335
AGCGCA	0.939086	0.422938	0.0507813	0.173991	0.0386886	-0.0553729	-0.135633	-0.158328	-0.166079	-0.228481	-0.138821
AGCGCC	0.730374	0.6813	0.276953	0.191839	0.0878186	-0.13043	-0.144197	-0.245681	-0.439554	-0.296107	-0.173219
AGCGCG	0.932309	0.671878	0.10908	0.0616562	-0.0881597	-0.268378	-0.350622	-0.298052	-0.316024	-0.302235	-0.138346
AGCGCT	0.518624	0.377875	0.0315409	0.141788	0.0513427	-0.0589964	-0.14961	-0.192799	-0.0350436	-0.134582	-0.126361
AGCGGA	0.127364	0.654894	0.36285	0.306838	0.0878934	-0.0409807	-0.162785	-0.137803	-0.13835	-0.115462	-0.148308
AGCGGC	0.499366	1.03369	0.447218	0.256267	0.25626	-0.0747289	-0.217922	-0.165572	-0.244139	-0.311497	-0.281775
AGCGGG	-0.576082	1.10053	0.61416	0.312765	0.052395	-0.0516986	0.0417733	-0.20882	-0.273457	-0.200885	-0.24601
AGCGGT	-0.141991	0.525229	0.181024	0.131979	-0.132128	-0.135104	-0.304276	-0.296923	-0.174074	-0.187492	-0.0367177
AGCGTA	0.714533	-0.15654	-0.209498	-0.157845	-0.237966	-0.0789465	-0.0537986	-0.0755457	-0.1651	-0.0396908	-0.00150183
AGCGTC	0.829131	0.538316	0.103899	0.206989	-0.0810571	-0.12995	-0.363935	-0.263632	-0.251727	-0.24189	-0.171151
AGCGTG	0.804566	0.279519	0.189233	0.0901711	-0.173407	-0.0300183	-0.166078	-0.0509766	-0.0941853	-0.272677	-0.12277
AGCGTT	0.531786	0.0046423	-0.134102	0.0173902	-0.0711313	-0.198624	-0.115452	-0.144733	-0.0991875	-0.259026	-0.0289816
AGCTAA	-0.0918551	-0.704394	-0.450108	-0.101015	0.0650784	0.0506258	0.17789	0.198882	0.197337	0.17712	0.0781895
AGCTAC	-0.435392	0.0709396	-0.0315296	-0.0500194	0.0160218	0.0115256	0.042519	-0.199621	0.0015571	-0.0123613	0.0277235
AGCTAG	-1.25841	-0.221674	-0.125697	-0.0233484	-0.0384727	-0.0596489	0.0110447	-0.129816	-0.0453976	0.0646898	0.0717493
AGCTAT	-0.800842	-0.776233	-0.453757	-0.227688	-0.117715	0.071107	0.0674878	0.226408	0.112359	0.0883286	0.137926
AGCTCA	-0.0172865	0.00234267	-0.00861059	0.0122765	-0.013328	0.0406163	0.00476364	0.0750986	0.031013	0.0116521	-0.00134508
AGCTCC	-1.06787	0.872966	0.6228	0.259651	0.0965645	-0.016382	-0.103079	-0.0399585	-0.0884267	-0.166053	-0.190816
AGCTCG	-0.254701	0.490753	0.235105	0.172391	0.0583672	0.0237936	-0.0645832	-0.177313	-0.122368	-0.0958483	-0.0694999
AGCTCT	-0.822041	0.123034	0.0891278	0.102056	0.0162515	-0.0465604	-0.0134299	0.101588	0.0394667	0.0398896	-0.0146966
AGCTGA	-0.296711	0.0758112	0.02707	0.103313	0.0527854	-0.0543061	0.0369941	0.00773342	0.0150152	0.0443453	-0.000905765
AGCTGC	0.191932	0.532156	0.297469	0.270177	0.225694	0.0639688	-0.00463265	0.0765889	-0.0738422	-0.0279053	-0.155888
AGCTGG	-0.688579	0.679373	0.497248	0.283574	0.228814	0.106089	-0.0538008	-0.141023	-0.135271	0.0220854	-0.142577
AGCTGT	0.0483715	-0.083253	-0.0103326	0.0103148	-0.00575206	-0.0792795	-0.126047	-0.0564765	-0.0811993	-0.0929089	0.0288001
AGCTTA	-0.195193	-1.20933	-0.534915	-0.122774	-0.00331776	0.0707782	0.258342	0.336879	0.264592	0.368506	0.0945572
AGCTTC	-0.512618	0.158522	-0.0289999	0.039177	0.0481879	-0.151448	0.0701787	-0.0256526	0.0998624	0.0193127	-0.0137883
AGCTTG	-0.259095	-0.123555	-0.108447	-0.00827569	-0.0236744	0.0844529	0.118092	0.0749633	0.118794	0.0357987	0.0064421
AGCTTT	-0.269623	-0.491415	-0.388157	-0.118761	-0.0473425	-0.0334718	0.118287	0.0853209	0.0666796	0.0365947	0.0880902
AGGAAA	-0.616197	0.189742	0.134968	0.0811001	0.137977	0.10936	0.0800233	0.0161024	0.112544	0.0371609	-0.0303291
AGGAAC	-1.11649	0.297666	0.13903	0.0557408	-0.134673	-0.117494	-0.0724257	-0.0956119	-0.0826089	-0.1717	0.0120505
AGGAAG	-0.747124	0.378956	0.287833	0.13475	0.0562438	-0.00795737	-0.0454502	-0.165394	-0.0655196	-0.0522129	-0.0584837
AGGAAT	-0.825263	-0.375228	-0.18797	-0.144108	-0.0622323	0.0465791	0.111002	0.0122591	0.0621585	0.0790308	0.0939381
AGGACA	-0.0918092	0.688858	0.520292	0.282356	0.0749268	0.128422	0.0226096	-0.0610785	-0.164305	-0.0625358	-0.196573
AGGACC	-1.36454	0.991632	0.858022	0.281644	0.122074	0.0936532	-0.135161	-0.18588	0.0106078	-0.258981	-0.266946
AGGACG	-0.572237	1.22414	0.83755	0.399188	0.0364001	-0.136141	-0.126221	-0.241691	-0.286651	-0.234709	-0.355771
AGGACT	-0.943365	0.673798	0.456989	0.187518	0.124627	0.102837	0.0925793	-0.0174978	-0.140107	-0.0159094	-0.156154
AGGAGA	-1.57948	0.600096	0.306616	0.138457	0.00782954	-0.136623	-0.116693	-0.086955	-0.202218	-0.0622903	-0.0615897
AGGAGC	-1.16892	1.19144	0.794461	0.36323	0.1796	0.0538624	-0.164128	-0.131956	-0.200682	-0.110791	-0.307855
AGGAGG	-1.85418	1.16132	0.801403	0.385248	0.0922108	-0.0635414	-0.103355	-0.293662	-0.195408	-0.270379	-0.256245
AGGAGT	-1.38801	0.614706	0.380268	0.220272	0.129931	0.0265794	0.0258811	-0.0680784	-0.0923834	0.0877424	-0.133822
AGGATA	-0.386864	-0.0559676	0.245828	0.0417823	0.00623195	0.0999946	0.153143	0.127464	0.0733314	0.0925523	-0.0332747
AGGATC	-1.22579	0.400401	0.304397	0.128817	-0.0543423	-0.125915	0.139943	-0.101423	0.0516256	-0.0283597	-0.071687
AGGATG	-1.02001	0.795745	0.702001	0.264925	0.0225266	0.0689462	-0.0557858	-0.0728902	-0.0677819	-0.0980502	-0.192957
AGGATT	-0.218548	-0.327275	-0.100416	-0.0882687	0.0138943	0.0731564	0.0477761	0.172425	0.0997988	0.124196	0.0342609
AGGCAA	0.203468	0.373992	0.178779	0.131307	0.0913589	0.0080861	0.00250918	-0.0607031	0.0109432	0.102146	-0.095831
AGGCAC	-0.161072	0.368536	0.310712	0.24646	-0.0942484	-0.230656	-0.0287164	-0.0636515	-0.0779344	-0.162524	-0.0456
AGGCAG	-0.20587	0.845234	0.486944	0.234884	0.0808392	-0.10141	-0.122707	-0.233045	-0.174825	-0.16418	-0.167454
AGGCAT	0.128058	-0.018678	0.0339298	0.00990058	0.0454096	0.0314435	-0.018448	0.0376399	-0.0126678	-0.0343793	-0.0141335
AGGCCA	-0.0202515	0.386171	0.311951	0.263553	0.16911	-0.0921495	-0.0167963	-0.0837018	-0.112715	-0.0736462	-0.0862942
AGGCCC	-0.550985	0.803127	0.57933	0.317531	0.193233	0.0527108	-0.00858623	-0.0244094	-0.178397	-0.302435	-0.214511
AGGCCG	0.0259688	0.707178	0.461561	0.21094	0.202648	-0.1226	-0.156839	-0.302597	-0.183316	-0.274261	-0.172792
AGGCCT	-0.486126	0.188036	0.0303699	0.118092	-0.0129623	-0.00179258	0.04051	0.0329892	-0.0383425	0.00512405	-0.022926
AGGCGA	0.130981	0.731532	0.347311	0.195296	0.13513	0.0397597	-0.0957619	-0.0292852	-0.117562	-0.0226483	-0.169555
AGGCGC	0.821478	0.493652	0.28979	0.269949	0.182744	0.0182661	-0.273765	-0.202672	-0.174368	-0.276491	-0.193433
AGGCGG	-0.270339	0.956467	0.586763	0.265351	0.101434	0.0324316	-0.132215	-0.205357	-0.2502	-0.220293	-0.201297
AGGCGT	0.588711	0.188461	0.0918506	0.107933	-0.107017	-0.0188039	-0.139978	-0.23195	-0.187288	-0.259815	-0.072423
AGGCTA	-0.393684	-0.261306	-0.0808057	-0.0723667	0.0986796	0.0497059	0.162417	-0.094028	-0.168933	-0.0566031	0.0566527
AGGCTC	-0.421239	0.491004	0.165514	0.108514	-0.145325	0.0699275	-0.175103	-0.128534	0.035122	0.0608737	-0.0955063
AGGCTG	-0.435978	0.58076	0.358745	0.237495	0.0559042	0.0142268	-0.121684	-0.0741221	-0.158073	-0.0121401	-0.115858
AGGCTT	-0.620806	-0.264532	-0.164512	-0.024638	0.0358415	-0.0348034	0.00876163	-0.0519474	-0.0013556	0.114923	0.0680375
AGGGAA	-1.59639	0.473506	0.372498	0.11413	0.0499864	0.19831	0.0332424	0.0571564	0.103805	-0.100549	-0.0578446
AGGGAC	-1.04136	0.741968	0.502132	0.141714	-0.0390074	-0.0515391	-0.196103	-0.291797	-0.189805	-0.160947	-0.110241
AGGGAG	-2.04721	1.01138	0.541948	0.300386	-0.05046	-0.0326211	-0.196217	-0.198567	-0.0752659	-0.224829	-0.161553
AGGGAT	-1.086	0.225832	0.263515	-0.0265232	-0.0808173	0.172639	0.0454651	0.0908433	0.0691736	0.00116597	-0.022809
AGGGCA	-0.542122	0.471575	0.313732	0.312704	0.0991289	0.0247856	-0.0375294	-0.0534491	-0.0181778	-0.0752239	-0.106202
AGGGCC	-0.648436	0.810207	0.507319	0.467509	0.19761	-0.177212	0.0389405	-0.130701	-0.185099	-0.295958	-0.204012
AGGGCG	-0.459168	0.833697	0.424788	0.293254	-0.0455829	-0.147278	-0.286106	-0.258394	-0.260039	-0.387039	-0.144271
AGGGCT	-0.925696	0.446188	0.150735	0.0395994	0.0565685	-0.145635	0.068054	0.0295723	0.0232648	-0.0617515	-0.0353289
AGGGGA	-1.93488	0.913268	0.605934	0.258258	0.137459	0.0515941	-0.0471311	-0.0400241	-0.00893069	-0.154762	-0.167762
AGGGGC	-1.22687	1.22513	0.784553	0.41905	0.166938	0.0741309	-0.0762143	-0.181155	-0.243789	-0.180309	-0.304689
AGGGGG	-2.79626	1.42751	1.07048	0.344879	-0.062397	0.0345088	-0.0923464	-0.202174	-0.380316	-0.248868	-0.345511
AGGGGT	-2.19005	0.754235	0.598686	0.199425	0.0608949	0.0609041	0.000548362	0.0774878	-0.0270647	0.00994811	-0.131217
AGGGTA	-1.64037	-0.406548	0.0910355	0.0161428	0.0724722	0.0907617	0.011203	0.0789496	0.0672673	0.0551151	0.0459561
AGGGTC	-0.780446	0.381692	0.199609	0.0486985	0.0258377	-0.0224721	-0.103801	-0.0976467	-0.090383	-0.0615659	-0.0711615
AGGGTG	-1.22962	0.493218	0.466366	0.134408	-0.219361	-0.157662	-0.075492	-0.260317	-0.176563	-0.16254	-0.0506583
AGGGTT	-1.06282	0.0554897	0.142742	0.0862453	-0.0391774	0.00936538	0.0605085	-0.0871016	0.0631592	0.133077	0.0138665
AGGTAA	-0.442218	-0.899072	-0.477856	-0.218939	-0.0534973	0.0240128	0.118019	0.144715	0.0905668	-0.0380642	0.134219
AGGTAC	-1.21032	-0.747773	-0.461911	-0.200448	-0.320737	-0.0664563	0.148116	0.0283284	-0.210177	-0.149357	0.124193
AGGTAG	-1.11451	-0.0412852	-0.0614639	-0.134294	-0.0450457	0.064534	-0.00228085	0.0247142	-0.0805648	-0.192417	0.046247
AGGTAT	-1.30164	-1.12404	-0.581648	-0.333675	-0.203872	0.0831986	0.136398	0.174503	0.0879333	0.0343015	0.160755
AGGTCA	-0.282032	-0.913413	-0.574303	-0.225054	-0.227719	-0.273418	0.0389533	-0.119559	0.0251792	-0.0663521	0.166792
AGGTCC	-1.52242	0.62204	0.547057	0.0375508	0.032472	-0.176725	-0.234517	-0.0980667	-0.459276	-0.21885	-0.0684455
AGGTCG	-0.399286	0.0725436	-0.205521	0.0835643	-0.00148701	-0.134974	-0.192022	-0.0760904	-0.265067	-0.169621	0.0322439
AGGTCT	-0.958698	-0.130868	-0.276874	-0.0140095	-0.0912782	-0.0879774	0.0150484	0.0285223	-0.168679	0.11694	0.0751426
AGGTGA	-0.393477	-0.311131	0.00559606	-0.17357	-0.0800689	0.00926691	-0.155319	-0.114661	-0.0652051	-0.0830069	0.0829057
AGGTGC	-0.189045	-0.0431937	0.066478	0.0236157	0.0571548	0.146154	-0.0191947	0.0677405	-0.0267778	0.0528047	-0.00355933
AGGTGG	-1.23533	0.50318	0.530169	0.177858	-0.0625206	-0.0455942	-0.159358	-0.112824	-0.170895	-0.240606	-0.0552879
AGGTGT	-0.162168	-0.303579	-0.0708417	-0.14414	-0.049596	-0.0128725	0.00954562	-0.023248	0.103628	0.00116663	0.0520231
AGGTTA	-0.117516	-1.3065	-0.631569	-0.301348	-0.0997696	0.0379584	0.0393716	0.0276119	0.0401693	0.0804339	0.145126
AGGTTC	-0.948173	-0.214736	-0.182518	-0.163057	-0.0788692	0.0414656	-0.0909815	-0.0579468	-0.0499386	-0.180658	0.0923678
AGGTTG	-0.615953	-0.00236376	-0.013722	-0.0116944	-0.0932715	-0.0230508	-0.119731	-0.0578503	-0.0796444	-0.0188783	0.0303167
AGGTTT	-0.744259	-0.68997	-0.365395	-0.188419	-0.155009	-0.102076	0.0547901	0.109417	0.130771	0.0690602	0.129001
AGTAAA	-0.0819459	-0.923223	-0.560069	-0.305008	-0.151443	-0.00928805	0.0563855	0.127296	0.131489	0.126765	0.134189
AGTAAC	-0.454442	-0.70194	-0.485007	-0.318069	-0.118869	-0.0228168	-0.0748083	0.0128281	0.0803856	0.0774955	0.123172
AGTAAG	-0.825991	-0.576227	-0.429903	-0.26724	0.0617157	0.135232	0.124238	0.125566	0.0628208	0.184381	0.101147
AGTAAT	0.0919534	-1.64468	-0.859445	-0.357797	-0.139157	0.0578609	0.0855966	0.197407	0.192302	0.105294	0.165014
AGTACA	-0.617332	-0.648586	-0.292529	-0.233266	-0.0543168	0.024395	0.0394187	-0.0248405	0.0875349	0.0264911	0.128285
AGTACC	-1.23951	-0.358208	-0.104613	-0.272832	-0.187582	-0.085182	-0.0225945	-0.183108	0.0204508	0.0892298	0.111672
AGTACG	-0.442244	-0.0646084	-0.208253	-0.0865202	-0.24725	-0.130677	-0.312195	-0.106818	-0.33131	0.0414781	0.092159
AGTACT	-1.16833	-0.977926	-0.406664	-0.20853	0.00329438	0.0443324	0.0807075	0.0810808	0.0427925	0.186114	0.153554
AGTAGA	-0.839484	-0.430623	-0.294007	-0.268114	-0.104382	0.00668762	-0.09121	-0.032037	-0.133369	0.00581196	0.128586
AGTAGC	-0.0689921	0.156365	0.164304	0.0206746	-0.0198785	-0.000186355	-0.0489259	-0.149761	0.0597381	-0.0506093	-0.0152548
AGTAGG	-0.787604	-0.0313275	0.0209437	0.0766305	-0.0549528	-0.0824468	0.16021	0.0904454	0.0175217	-0.0812001	0.013327
AGTAGT	-0.682875	-0.604294	-0.36555	-0.190299	-0.0991476	0.0454044	0.00958737	0.053852	-0.0107851	0.0336306	0.1259
AGTATA	-1.53627	-1.23773	-0.621692	-0.334411	-0.155411	0.00115313	0.066265	0.140845	0.0886992	0.10913	0.174556
AGTATC	-0.82535	-0.407161	-0.0205756	-0.0519234	-0.0217565	0.0829375	0.13714	0.132377	-0.047695	0.0251015	0.0709778
AGTATG	-0.642847	-0.538248	-0.26056	-0.194611	-0.0758473	-0.0315159	-0.102844	0.0437937	0.031963	0.0826611	0.107868
AGTATT	-0.70685	-1.26151	-0.74286	-0.454028	-0.131757	0.0709288	0.220364	0.189559	0.215599	0.166208	0.15755
AGTCAA	0.467549	-0.492623	-0.218702	-0.0980296	0.0631688	0.0260673	0.0192048	0.0322467	-0.0293604	-0.0116365	0.0322186
AGTCAC	-0.00549036	-0.12093	-0.0535762	0.115168	-0.0709838	-0.0730749	-0.0460431	-0.20357	-0.0864571	0.0352191	0.050649
AGTCAG	-0.180981	0.326798	0.26831	0.141296	0.0711021	-0.0338341	-0.0712005	-0.0551786	0.0135963	-0.050896	-0.0606759
AGTCAT	0.38067	-0.711032	-0.349945	-0.207076	-0.0477355	-0.0474312	-0.130855	-0.102515	0.0123315	0.0512084	0.0918907
AGTCCA	-0.790253	0.0941244	0.178764	0.0583926	-0.00217857	-0.0213483	-0.0390671	-0.237495	-0.12974	-0.12792	0.0224001
AGTCCC	-1.23093	0.592734	0.403654	0.168518	0.0901753	0.00303038	-0.121335	-0.0408233	-0.160458	-0.0170108	-0.0802787
AGTCCG	-0.78334	0.646326	0.398037	0.229082	-0.0211727	-0.0612567	-0.149365	-0.251889	-0.183034	-0.129283	-0.103026
AGTCCT	-1.05337	0.583954	0.479819	0.226089	0.252552	0.0688533	0.16098	0.0163891	0.0726064	-0.109394	-0.163211
AGTCGA	-0.339879	0.283859	0.0818983	0.0537131	-0.00773007	-0.0427521	-0.0709314	-0.0948128	-0.126446	-0.216631	-0.0125751
AGTCGC	0.246199	0.737056	0.234821	0.212386	0.128942	0.0227105	-0.175699	-0.104948	-0.289152	-0.174133	-0.155486
AGTCGG	-0.621297	0.738213	0.411595	0.186866	0.0696377	-0.0840753	-0.175471	-0.245427	-0.108078	-0.109162	-0.131351
AGTCGT	0.274542	0.191545	-0.0677155	0.0578263	-0.0327586	-0.0819546	-0.0403475	-0.2881	-0.201983	-0.0261143	-0.034854
AGTCTA	-0.372264	-0.9795	-0.635774	-0.376252	-0.252239	-0.112845	0.0340418	0.0535651	0.0895751	0.0558483	0.152431
AGTCTC	-0.710024	0.283144	0.14458	0.0586751	-0.0113174	-0.100761	-0.103513	0.16121	-0.157664	-0.144437	-0.0228801
AGTCTG	-0.625146	0.321941	0.0769582	0.111668	-0.120955	-0.109144	-0.0664931	-0.101275	-0.113001	-0.0744424	-0.00276763
AGTCTT	-0.969485	-0.696512	-0.53795	-0.299044	-0.133146	-0.0782144	-0.134179	0.0320674	0.18121	0.109045	0.135674
AGTGAA	0.0401698	-0.35333	-0.174067	-0.119709	0.00287628	0.086029	0.0680259	0.0764232	0.0635658	0.150454	0.0537082
AGTGAC	0.331845	-0.467121	-0.175718	-0.148932	-0.0350394	-0.13107	-0.114484	-0.16043	-0.099138	-0.128005	0.0852323
AGTGAG	-0.526739	0.413626	0.17517	0.164308	0.0813309	0.0383065	-0.0100861	-0.0979057	0.0423268	-0.127508	-0.0426006
AGTGAT	-0.0400648	-1.01891	-0.614451	-0.320562	-0.180674	-0.101864	0.0100365	0.083956	0.111282	0.068692	0.158511
AGTGCA	0.282015	-0.0287941	0.0766389	0.113335	0.164389	0.17658	0.16668	0.0904836	0.0601505	0.0156607	-0.0540259
AGTGCC	0.189112	0.357064	0.253974	0.156045	0.0848945	-0.0140549	-0.138808	-0.0881018	-0.0837441	-0.106679	-0.0733314
AGTGCG	0.477746	0.423552	0.218943	0.193102	-0.0073646	-0.0103878	-0.0347229	-0.135887	-0.0403267	-0.164946	-0.106885
AGTGCT	-0.138523	-0.079499	-0.0866845	0.0128535	0.0460591	0.00191596	0.0147358	-0.00484372	0.179143	0.0181947	0.0228996
AGTGGA	-0.557932	0.365947	0.277716	0.13294	0.0957873	0.011247	-0.0203892	-0.0498386	0.0428505	-0.0192965	-0.0486687
AGTGGC	0.314982	0.506729	0.375479	0.22411	0.160398	0.0421926	0.0188782	-0.103181	-0.157234	-0.128341	-0.142162
AGTGGG	-1.17653	0.791339	0.667996	0.23294	0.128381	0.107445	-0.102832	-0.0770809	-0.107725	-0.115284	-0.149763
AGTGGT	-0.696999	0.115468	0.145147	0.0135334	0.0291106	-0.133487	-0.0613591	-0.000759937	-0.0108463	0.00668497	0.0152992
AGTGTA	-0.306617	-0.386202	-0.114067	-0.168923	-0.0266287	0.199412	0.0448513	0.133355	0.108418	0.124746	0.0506094
AGTGTC	0.525766	0.00284762	0.0583536	0.0385067	-0.000878143	-0.0312868	-0.0943356	-0.117089	0.0308633	-0.152518	-0.0601451
AGTGTG	-0.367781	0.626529	0.316237	0.167206	-0.000667925	-0.0361707	-0.0433124	-0.117988	-0.183574	-0.112958	-0.0961946
AGTGTT	0.160237	-0.388344	-0.317122	-0.0565494	-0.0590006	0.00382531	0.0265273	0.0336203	0.151044	-0.00843233	0.0513958
AGTTAA	0.307225	-1.27896	-0.648623	-0.252438	-0.0173404	0.0707924	0.188072	0.170079	0.175831	0.211965	0.0985557
AGTTAC	-0.242007	-0.696246	-0.476588	-0.217118	0.00942966	0.0931823	-0.00204911	0.0847359	0.0631676	-0.122027	0.133099
AGTTAG	-0.475303	-0.72919	-0.450445	-0.187062	-0.0773566	0.0140126	0.142732	0.148427	0.0372473	0.244538	0.128067
AGTTAT	-0.0289314	-1.42224	-0.719866	-0.340037	-0.101302	0.106646	0.128867	0.142594	0.238106	0.221408	0.140488
AGTTCA	-0.0607325	-0.774443	-0.380462	-0.156846	0.0030729	-0.0428086	0.0887224	0.033139	-0.0352197	0.159398	0.116574
AGTTCC	-1.1814	-0.0453132	0.0670496	0.0298663	-0.0974671	0.0343951	-0.0676	0.0157286	-0.0457482	0.0870174	0.0421034
AGTTCG	-0.499183	0.140367	0.0822644	0.00147736	0.154001	0.0340789	0.0325219	0.0300892	-0.159607	-0.0345947	0.00751595
AGTTCT	-0.980419	-0.633716	-0.356998	-0.146979	-0.0249656	0.0199463	0.118537	0.143894	0.0509388	0.144873	0.106271
AGTTGA	0.296198	-0.318992	-0.114442	-0.0598718	0.0169604	0.0791566	0.010269	0.0867034	-0.0523527	0.16011	0.0250628
AGTTGC	0.210134	0.355311	0.258445	0.249518	0.114921	0.0348792	-0.0206175	0.0636061	-0.0255726	-0.139417	-0.0973666
AGTTGG	-0.174821	0.375742	0.367394	0.221053	0.0829556	0.0532086	-0.0394082	0.0186383	-0.0442318	0.0121499	-0.0798763
AGTTGT	0.269908	-0.228187	-0.166186	-0.0237531	-0.0333015	-0.0466021	-0.0529877	0.117046	0.0780239	0.0213712	0.0241167
AGTTTA	0.116318	-1.23824	-0.714064	-0.191955	0.032293	0.100453	0.157899	0.227791	0.164031	0.277967	0.0983955
AGTTTC	-0.284945	-0.287542	-0.132809	-0.0342457	0.0263692	0.0997289	0.108139	0.0986602	0.135064	0.145343	0.0357518
AGTTTG	0.0196247	-0.256066	-0.160049	0.000745065	0.0144648	0.0284179	0.0496202	0.091713	0.0466745	0.0032327	0.0303724
AGTTTT	0.0243463	-0.530698	-0.249653	-0.121721	0.0549476	0.0144355	0.108255	0.0484164	0.07825	0.0882681	0.0565975
ATAAAA	0.412787	-0.856805	-0.48924	-0.254214	-0.0658978	0.0262944	0.0491267	0.0757247	0.10928	0.104085	0.072535
ATAAAC	0.451385	-0.953605	-0.516085	-0.246929	-0.129381	-0.0184937	-0.0317681	0.0203267	0.0409689	0.0622523	0.115954
ATAAAG	0.170719	-0.757235	-0.386441	-0.220587	-0.112729	0.00678911	0.0442196	0.10086	0.199722	0.0796493	0.0796858
ATAAAT	0.693645	-1.25482	-0.634333	-0.271786	-0.0903702	0.030621	0.159092	0.158159	0.215681	0.182766	0.0716943
ATAACA	0.189887	-0.912706	-0.577136	-0.293531	-0.155908	-0.136373	-0.0141955	0.0317788	0.0419387	0.0294533	0.13481
ATAACC	-0.218914	-0.821105	-0.361992	-0.230239	-0.158896	-0.0696188	0.0185334	0.0421566	0.0103397	0.13748	0.138877
ATAACG	0.357884	-0.678221	-0.589611	-0.170611	-0.302897	-0.140387	-0.303148	-0.0992312	-0.0819571	-0.0689413	0.109867
ATAACT	-0.0789156	-1.37087	-0.7644	-0.357288	-0.0683123	0.0501356	0.135812	0.170268	0.220479	0.145018	0.147941
ATAAGA	-0.602828	-1.1985	-0.724902	-0.335833	-0.163908	-0.026343	0.0639286	0.0835572	0.0990281	0.073264	0.181837
ATAAGC	0.292506	-0.831205	-0.462881	-0.0989518	-0.0725374	-0.0356444	0.106211	0.226627	0.0643418	0.107666	0.0803229
ATAAGG	-0.620662	-0.628181	-0.357623	-0.313106	-0.181144	0.0236958	0.0298698	0.0507312	0.0282672	0.0678248	0.124447
ATAAGT	-0.239791	-1.27847	-0.720417	-0.311884	-0.109799	0.0162295	0.0840086	0.142408	0.150964	0.0716255	0.158774
ATAATA	-0.0392136	-1.58363	-0.775048	-0.369218	-0.193138	-0.0336346	0.152482	0.183822	0.18874	0.131729	0.141995
ATAATC	0.293035	-1.50902	-0.653946	-0.30011	-0.108482	-0.103103	0.0958593	0.0834754	0.0874842	0.133858	0.128823
ATAATG	0.494535	-1.02738	-0.468395	-0.219305	-0.115069	0.0475483	0.0245223	0.0434167	0.0377216	0.0236762	0.108186
ATAATT	0.655686	-1.68189	-0.863584	-0.326306	-0.0772604	0.0214429	0.163465	0.171129	0.145104	0.185332	0.102014
ATACAA	-0.177905	-0.652678	-0.382246	-0.181249	-0.0716369	0.04068	0.0909496	0.0908787	0.101271	-0.0103962	0.10056
ATACAC	-0.59078	0.257839	0.192606	0.0600143	-0.0704548	0.0596014	-0.0294414	0.00144913	-0.0799832	-0.00677834	-0.00512368
ATACAG	-1.13892	-0.160461	0.0388375	-0.0350577	-0.158003	-0.0408035	-0.000434862	-0.0623203	-0.0638473	0.0513472	0.0581985
ATACAT	-0.795941	-0.532258	-0.128104	-0.140168	-0.110429	-0.0358491	0.105897	0.0512638	0.0657194	0.0227867	0.105392
ATACCA	-1.06309	-0.499896	-0.120264	-0.145769	-0.132	-0.085242	-0.0785411	0.0826839	-0.0469157	0.0654484	0.126951
ATACCC	-1.63225	-0.062066	0.226102	0.0600686	0.084644	0.0611813	-0.00148038	0.0320969	0.0209574	0.0569063	0.011075
ATACCG	-0.853906	-0.332207	-0.0494719	-0.212895	-0.0689745	-0.162641	-0.118483	-0.184283	-0.241426	-0.295144	0.0923276
ATACCT	-1.42303	-1.12547	-0.486036	-0.436445	-0.166518	-0.0433305	0.00247914	0.0656462	0.085898	-0.0437357	0.195585
ATACGA	-0.107183	-0.185393	-0.185013	-0.088671	-0.00166828	0.0442078	-0.056054	0.0659353	-0.0291839	0.0446388	0.0421338
ATACGC	0.604195	-0.100113	0.0866166	0.0434745	-0.0391974	0.0154671	-0.0110772	-0.11458	-0.03026	-0.194331	-0.0278154
ATACGG	-0.665382	0.0127325	0.304506	-0.14616	-0.0800347	-0.167322	-0.177924	-0.314405	-0.0529017	0.0542384	0.0252366
ATACGT	-0.342601	-0.54692	-0.186596	-0.0211741	-0.118288	-0.16656	-0.0607356	-0.0563017	-0.144158	-0.00116281	0.123252
ATACTA	-1.54146	-1.34685	-0.711144	-0.420502	-0.0829066	0.167261	0.1602	0.205528	0.132946	0.121083	0.178843
ATACTC	-1.1481	-0.365983	-0.118775	-0.171088	-0.00168091	0.0846656	0.0118845	0.044498	-0.0424575	0.0333247	0.100145
ATACTG	-1.30561	-0.904526	-0.499629	-0.260929	-0.257167	0.0499253	0.0374301	0.0819979	-0.127029	-0.137181	0.175398
ATACTT	-0.536669	-1.33841	-0.642031	-0.306529	0.0212588	0.106547	0.114031	0.180606	0.215693	0.266754	0.136391
ATAGAA	-0.624334	-0.920157	-0.587785	-0.335724	-0.0520154	-0.0852947	0.0174894	0.10112	0.188102	0.03591	0.161603
ATAGAC	-0.116721	-0.490111	-0.0929228	-0.238643	-0.355137	-0.259606	-0.323706	-0.138898	-0.0418971	-0.117682	0.116521
ATAGAG	-0.853046	-0.127211	0.0615155	-0.0316853	0.0155297	0.0504094	0.0279549	0.00685572	0.0695213	0.0168852	0.0426292
ATAGAT	-0.851311	-1.13706	-0.390245	-0.259499	-0.0983009	0.025459	0.0725151	0.0866894	0.175132	0.146255	0.157576
ATAGCA	-0.25698	-0.526821	-0.242386	-0.206023	-0.0957386	-0.12458	-0.120878	-0.00211676	0.0717887	0.0377442	0.108255
ATAGCC	-0.305485	-0.0941082	0.110055	0.0202776	-0.035831	-0.0385206	-0.0285022	-0.0855607	-0.0910357	-0.0780199	0.0275121
ATAGCG	-0.103252	-0.130071	-0.137988	-0.229497	-0.0926826	-0.291426	-0.193793	-0.145542	-0.160623	-0.143092	0.0851771
ATAGCT	-0.786976	-0.796417	-0.394148	-0.219357	-0.130594	0.0376973	0.115288	0.145244	0.18568	0.0259582	0.135218
ATAGGA	-1.28455	-0.481485	-0.30863	-0.221881	-0.147488	0.0380801	-0.112897	0.182404	0.0916613	0.126087	0.138505
ATAGGC	-0.264301	-0.528811	-0.299036	-0.0766996	-0.170131	-0.0986106	0.0520682	-0.00812128	-0.0477489	-0.0113587	0.104498
ATAGGG	-1.58672	-0.151929	0.0349099	-0.0451288	-0.289749	-0.0153588	-0.101869	-0.00787285	0.149882	-0.0844944	0.0941923
ATAGGT	-1.30763	-1.08514	-0.488713	-0.32578	-0.139271	-0.0795911	0.0909416	0.0896669	0.125216	-0.0150236	0.184037
ATAGTA	-1.3136	-1.31111	-0.707643	-0.440782	-0.178796	0.0804793	0.118829	0.110938	0.164792	0.174574	0.195304
ATAGTC	-0.982671	-0.755894	-0.51586	-0.325945	-0.305532	-0.246665	-0.142128	-0.115534	-0.12475	-0.113872	0.176475
ATAGTG	-1.07048	-0.73438	-0.40882	-0.435187	-0.122871	-0.0777388	-0.178735	-0.086418	0.0208379	-0.003721	0.169672
ATAGTT	-0.552213	-1.36919	-0.674166	-0.300207	-0.0237949	0.121041	0.211329	0.166812	0.231879	0.15799	0.152049
ATATAA	-0.45709	-1.46908	-0.793219	-0.313645	-0.0960083	0.0550705	0.174991	0.152223	0.177768	0.168338	0.151096
ATATAC	-1.30552	-0.515667	-0.151306	-0.168995	-0.0909597	0.0167088	0.136502	0.0609546	0.104434	0.0252159	0.104604
ATATAG	-1.39431	-0.57499	-0.12149	-0.151059	-0.119358	0.0438055	0.0593358	0.04977	0.0748989	-0.0703992	0.132953
ATATAT	-1.44736	-0.467348	-0.0332588	-0.0504851	-0.00361932	0.0776524	0.145579	0.180955	0.139656	0.0612929	0.0798895
ATATCA	-0.18447	-1.29876	-0.607366	-0.329679	-0.128319	0.0436151	0.12791	0.222119	0.197497	0.200042	0.137679
ATATCC	-0.608129	-0.176637	0.135518	0.0522901	0.0439025	0.0963155	0.154536	0.12431	0.0351239	0.0318966	0.00480347
ATATCG	-0.33375	-0.712003	-0.33863	-0.247188	-0.0580524	-0.0305411	-0.070056	-0.0594374	0.0261681	-0.0265619	0.125244
ATATCT	-1.16622	-0.946715	-0.435981	-0.268858	-0.0859989	0.126209	0.201407	0.142853	0.238518	0.121109	0.142035
ATATGA	-0.140069	-1.17565	-0.504511	-0.232008	-0.0150919	0.0686146	0.114283	0.162029	0.12357	0.0597821	0.12213
ATATGC	0.428543	-0.440248	-0.0510204	0.0443496	0.0200262	0.131251	0.139495	0.0651842	0.0665975	0.136612	-0.00513225
ATATGG	-0.513816	-0.23181	-0.0100107	-0.00871443	-0.0875569	0.0719047	0.0600812	-0.042326	-0.0870381	0.128509	0.0501481
ATATGT	-0.804758	-0.527667	-0.131777	-0.154862	-0.0568109	0.000250095	0.0711314	0.0500457	0.0327407	0.0960236	0.107208
ATATTA	-0.355752	-2.12698	-1.07084	-0.413057	-0.0789585	0.128736	0.232517	0.250625	0.251106	0.207953	0.160064
ATATTC	-0.679656	-1.15367	-0.600675	-0.22242	-0.106799	0.0662404	0.14751	0.122125	0.11617	0.214289	0.149865
ATATTG	-0.0379811	-1.18212	-0.610587	-0.277981	-0.0546264	-0.0215646	0.119679	0.0941725	0.0969421	0.213244	0.125133
ATATTT	-0.0151109	-1.37834	-0.66336	-0.2312	-0.00747711	0.132331	0.2312	0.229391	0.259136	0.211499	0.108441
ATCAAA	0.455495	-1.10441	-0.602101	-0.227901	-0.0831617	0.0341966	0.0600532	0.145866	0.183554	0.115388	0.0970096
ATCAAC	0.482218	-0.565532	-0.275391	-0.0936596	-0.092457	-0.0279727	0.0973394	0.0350192	0.07062	0.0585093	0.0468399
ATCAAG	0.197572	-0.925763	-0.449442	-0.108019	-0.13638	-0.0598227	0.0246224	0.130129	0.0837441	0.0385293	0.103755
ATCAAT	0.469449	-1.48457	-0.674934	-0.318191	-0.179562	0.0670948	0.0853233	0.159085	0.178863	0.133045	0.123766
ATCACA	0.124499	-0.709555	-0.298121	-0.148127	-0.0465455	0.00168761	-0.0275014	0.174362	0.106825	0.0611286	0.0838562
ATCACC	-0.561261	-0.0941047	0.0212433	-0.085395	-0.131275	-0.115573	0.0316671	-0.102324	-0.109246	-0.0771722	0.064987
ATCACG	0.598563	-0.496413	-0.296466	-0.28621	-0.248621	-0.034141	0.0257723	0.00119925	-0.321178	-0.181016	0.0585258
ATCACT	-0.185817	-1.07687	-0.648458	-0.245416	-0.112467	-0.000584427	0.0662806	0.132046	0.106874	0.0211436	0.155186
ATCAGA	-0.522131	-0.657666	-0.283783	-0.215569	-0.0668005	0.031175	0.0766405	-0.0408008	0.0151919	0.0772887	0.0959171
ATCAGC	0.306315	-0.0582656	0.0435876	-0.0649673	-0.0319028	-0.09795	0.0301182	-0.016064	0.0220102	-0.0246983	0.0119447
ATCAGG	-0.241876	-0.222666	0.0607112	-0.00871833	-0.108566	-0.0225015	-0.0363167	-0.217501	-0.217625	0.0415178	0.0321937
ATCAGT	-0.115071	-0.907987	-0.465682	-0.228298	-0.0897303	-0.0698707	-0.0539994	-0.0353855	0.0265863	0.146399	0.150326
ATCATA	0.0449466	-1.53018	-0.702829	-0.234887	-0.0395563	0.0705981	0.0904126	0.174992	0.153807	0.100524	0.11963
ATCATC	0.084987	0.0198584	0.197341	0.145272	-0.0094902	0.008723	0.00328257	-0.0817763	-0.151289	0.0173562	-0.0237817
ATCATG	0.398329	-0.62406	-0.32966	-0.164445	-0.0554546	-0.211232	0.0649777	-0.0631146	0.00904655	0.171119	0.0674893
ATCATT	0.42769	-1.20303	-0.636963	-0.257885	-0.0547315	0.00118694	0.0898693	0.0431904	0.263031	0.17337	0.104791
ATCCAA	-0.762303	-0.193763	0.0475514	0.017361	-0.081389	0.00254774	-0.00164191	0.0273171	-0.0562202	0.0228657	0.0690918
ATCCAC	-0.870582	0.504391	0.556068	0.175562	0.0126426	-0.0211049	-0.0393165	-0.0865488	-0.244712	-0.133655	-0.074727
ATCCAG	-1.33886	0.346799	0.336222	0.128552	0.0390548	-0.00514017	-0.0145018	-0.0643433	-0.212353	-0.164528	-0.021348
ATCCAT	-0.496931	-0.223895	0.0995726	0.0874439	-0.0141716	0.126148	0.0898638	-0.00937487	0.0571934	-0.0207688	0.0394884
ATCCCA	-1.1746	0.241413	0.46289	0.154024	-0.0083023	0.151369	0.0481696	-0.0213617	-0.0468282	-0.0421277	-0.0404319
ATCCCC	-1.36771	0.897252	0.777056	0.395666	0.212239	0.142623	0.00474795	-0.0760452	-0.0986566	-0.00426319	-0.223258
ATCCCG	-0.969861	0.68051	0.608311	0.257415	0.121298	-0.0164854	0.025259	-0.158515	-0.125207	-0.106377	-0.167765
ATCCCT	-1.19549	0.23278	0.188505	0.0772752	0.064329	0.0646152	0.137447	0.0333051	-0.151395	0.0866012	-0.030046
ATCCGA	-0.995076	0.316082	0.420268	0.269997	-0.0266744	0.0744684	-0.0499042	-0.0870327	-0.0406763	-0.15	-0.044735
ATCCGC	-0.184588	0.551033	0.476214	0.300066	-0.116194	-0.110685	-0.127225	-0.0291973	-0.212479	-0.147199	-0.105861
ATCCGG	-0.533539	0.483791	0.509889	0.177774	0.141699	0.0469632	-0.0401805	-0.133034	-0.200744	-0.188966	-0.118802
ATCCGT	-0.273727	0.179228	0.163249	0.0670788	-0.168165	-0.0504308	-0.169359	-0.160039	-0.198681	-0.276933	0.00578097
ATCCTA	-1.20117	-0.735908	-0.405476	-0.18006	-0.0753219	0.0652126	0.160207	0.152527	0.0532161	0.0577359	0.11347
ATCCTC	-1.22571	0.559692	0.541595	0.283105	0.0117457	-0.145046	-0.0420079	-0.0327401	-0.25848	-0.0257052	-0.101104
ATCCTG	-0.482906	0.606368	0.6228	0.25178	-0.0480323	0.0480553	-0.0065054	-0.066814	-0.0217776	-0.0956633	-0.180789
ATCCTT	-0.342811	-0.0164355	0.2159	0.117453	0.106294	0.160045	0.235927	0.173827	0.0902678	0.0743823	-0.0597883
ATCGAA	-0.319292	-0.424838	-0.117606	-0.0422601	-0.00886867	0.0396265	0.13844	0.105033	0.0903007	0.0820675	0.0761809
ATCGAC	0.0207314	-0.0717172	-0.169406	-0.1103	-0.138887	-0.20059	-0.0466141	-0.135269	-0.242109	-0.164036	0.0503669
ATCGAG	-0.599274	0.159945	0.057508	0.0036348	0.0343089	-0.121652	0.0162023	-0.106581	-0.0692557	-0.137745	0.0378267
ATCGAT	-0.234653	-0.859423	-0.525141	-0.323638	-0.174292	-0.0978008	-0.0839314	-0.0385642	-0.0706335	-0.00670572	0.166287
ATCGCA	0.313174	0.109102	0.134982	-0.00599862	0.0735291	0.0466288	-0.0857871	0.059156	-0.125832	-0.0662385	-0.0275584
ATCGCC	0.00870326	0.562229	0.363629	0.208863	0.0798148	-0.121347	-0.0615346	-0.104561	-0.12506	-0.219519	-0.09697
ATCGCG	0.344503	0.124758	-0.00717933	-0.0749985	-0.11258	-0.23524	-0.192237	-0.230892	-0.193696	-0.221883	0.0333861
ATCGCT	0.132117	0.0466315	0.06231	-0.00152426	-0.0439602	0.00987695	-0.141052	-0.0963245	-0.0606398	-0.112284	0.0173643
ATCGGA	-0.90163	0.149784	0.242645	0.160209	0.0294351	-0.015369	0.000426982	-0.108381	-0.089072	-0.0306105	-0.00191795
ATCGGC	-0.105529	0.333757	0.200308	0.0467336	-0.0853322	-0.137804	-0.214619	-0.154303	-0.35609	-0.0809785	-0.0198771
ATCGGG	-1.05674	0.645079	0.542263	0.22705	0.124249	-0.0128498	0.0912285	-0.0659649	-0.0556971	-0.0762339	-0.123587
ATCGGT	-0.924347	-0.0507301	-0.000429476	-0.109572	-0.169435	-0.179672	-0.0499024	-0.0467649	-0.210938	0.0384245	0.0898588
ATCGTA	-0.103227	-0.703931	-0.43425	-0.193864	-0.0768992	-0.0283564	0.0646068	0.0442708	0.0734701	-0.0121729	0.107643
ATCGTC	0.138052	0.372296	0.0832604	0.0817172	-0.136117	-0.142679	-0.297077	-0.401642	-0.194606	-0.344109	-0.0686852
ATCGTG	0.188851	-0.167744	-0.114767	-0.126589	-0.0603388	-0.113065	-0.0920212	-0.268476	-0.240489	-0.096814	0.0683884
ATCGTT	0.11564	-0.422394	-0.287645	-0.221382	-0.123589	-0.12269	-0.105014	0.00175701	0.035881	0.0501181	0.0890987
ATCTAA	-0.254769	-1.47378	-0.794285	-0.357884	-0.0884697	0.132618	0.179262	0.16965	0.237624	0.174548	0.148998
ATCTAC	-0.868009	-0.632121	-0.133015	-0.283515	-0.0687782	-0.142911	0.076552	-0.013161	0.0809357	0.0177903	0.122506
ATCTAG	-1.14264	-0.892482	-0.543457	-0.434129	-0.150074	0.0001405	-0.00408809	0.161524	0.0461101	-0.147175	0.172689
ATCTAT	-0.881414	-1.08889	-0.429273	-0.13988	-0.0843835	0.15608	0.128551	0.111471	0.0918741	0.106227	0.138678
ATCTCA	-0.303513	-0.495353	-0.156663	-0.106487	0.0344394	-0.0667543	0.0135351	0.10097	0.0739971	-0.0064741	0.0854528
ATCTCC	-1.09354	0.414094	0.355506	0.204287	-0.000764503	0.00701926	-0.0586199	-0.133351	-0.0152228	-0.0429534	-0.0633438
ATCTCG	-0.296726	0.222028	0.173259	0.169087	0.0109316	-0.00243533	-0.00312115	0.017951	-0.101403	-0.103094	-0.0517053
ATCTCT	-0.807082	-0.115985	-0.0157599	0.00913065	0.0435871	0.0832455	0.127411	-0.0142317	0.0410265	-0.00507857	0.0419324
ATCTGA	-0.770617	-0.656092	-0.171781	-0.144555	-0.0386906	0.131991	0.0633563	-0.0453191	0.0767536	0.0687713	0.106148
ATCTGC	-0.147924	0.0955114	0.154631	0.100536	-0.00939926	0.0602009	0.0477548	0.0499207	0.0413823	0.0571717	-0.0356121
ATCTGG	-0.792317	0.105902	0.138956	0.140257	-0.0536766	0.0417765	0.0722522	-0.0428853	-0.0915808	0.0570985	-0.00249327
ATCTGT	-0.41407	-0.172305	0.154315	-0.0151316	-0.00773848	0.0101418	0.089293	-0.0659777	0.00419125	0.0411214	0.0213619
ATCTTA	-0.771678	-1.9378	-0.948901	-0.405041	-0.16201	0.0981755	0.117138	0.202042	0.239432	0.167056	0.207993
ATCTTC	-0.781174	-0.42782	-0.198963	-0.109196	-0.09025	-0.0742811	0.0640669	-0.00391895	-0.0725758	-0.139464	0.092192
ATCTTG	-0.218201	-0.407019	-0.336693	-0.102482	-0.0518418	-0.0345774	0.0424159	-0.0102539	0.13777	-0.0500235	0.0538718
ATCTTT	-0.402329	-0.890424	-0.480725	-0.290943	-0.0342048	0.0614151	0.162884	0.114799	0.144927	0.143195	0.127949
ATGAAA	0.502164	-0.565695	-0.279759	-0.126801	0.0150187	0.0721869	0.0978187	0.133411	0.166093	0.114466	0.0249243
ATGAAC	0.227209	-0.682589	-0.432193	-0.255557	-0.0247589	-0.0153159	-0.0557931	0.0505269	0.160292	0.0248772	0.0894556
ATGAAG	0.308466	-0.423096	-0.0380627	-0.0425439	0.059276	0.0483703	0.0386728	0.128148	0.0246246	0.0520209	-0.00336089
ATGAAT	0.380732	-0.977654	-0.496901	-0.251187	-0.063727	0.08728	0.0704646	0.171398	0.121029	0.116883	0.0992568
ATGACA	1.03128	-0.673173	-0.320863	-0.0946979	0.00797852	-0.0779016	-0.151176	0.0572128	-0.0106456	0.0707126	-0.00628297
ATGACC	0.259007	-0.530574	-0.242474	-0.0764194	-0.134573	-0.0947753	-0.121401	-0.00792668	-0.0282081	0.152437	0.0641746
ATGACG	0.740597	0.0958685	0.00558468	0.0421092	-0.0157834	-0.264766	-0.291625	-0.339367	-0.095312	-0.102659	-0.0372795
ATGACT	0.408255	-0.79932	-0.368069	-0.161993	-0.0525891	0.00500998	0.0410462	0.106299	-0.122792	0.0292219	0.072101
ATGAGA	-0.139131	-0.183672	-0.0722018	-0.0775572	0.00910715	0.0180164	0.0736269	0.0267437	0.128108	-0.069106	0.024808
ATGAGC	0.698755	-0.170769	0.138306	0.109271	0.120788	5.3481e-05	0.0624548	0.0112111	-0.0184703	0.0314478	-0.072527
ATGAGG	-0.258175	0.338874	0.434863	0.099638	-0.102927	0.124988	0.0055031	0.100849	-0.0697211	-0.0533926	-0.0866302
ATGAGT	0.284078	-0.457518	-0.178104	-0.0371679	-0.0146488	0.0677998	0.0251084	0.0291447	0.0914988	0.136969	0.0399504
ATGATA	-0.0372873	-1.30151	-0.629547	-0.300746	-0.0834716	0.101058	0.0951465	0.106716	0.00380268	0.0494263	0.151996
ATGATC	-0.413903	-1.08442	-0.62299	-0.270543	-0.119972	-0.00266152	0.028906	-0.0225668	-0.0501665	0.0535495	0.162532
ATGATG	0.412175	0.0468212	0.280947	0.0728138	0.101992	-0.0470239	-0.0599534	-0.00517654	0.0416132	-0.157581	-0.062869
ATGATT	0.426772	-1.32529	-0.665969	-0.306435	-0.0162166	0.0870661	0.117199	0.130039	0.0832098	0.177018	0.117302
ATGCAA	0.820799	-0.467999	-0.162974	0.0400839	0.059189	0.0839	0.103858	0.0401105	0.0970923	0.0943136	-0.0149388
ATGCAC	0.363386	-0.0994487	0.0486376	0.0546563	0.133393	0.000231224	0.081051	0.0347244	-0.0283898	0.00440376	-0.0172187
ATGCAG	0.207585	0.0923732	0.145072	0.201822	0.0592552	0.127062	0.0210483	0.0571544	0.0729476	-0.0216517	-0.0706215
ATGCAT	0.488556	-0.515883	-0.140793	0.00179903	0.0600792	0.145625	0.107818	0.105298	0.121615	0.133563	0.000374475
ATGCCA	0.543302	0.162643	0.175291	0.184677	0.139202	0.00782912	-0.0134448	-0.0578762	0.031454	-0.0231363	-0.0822045
ATGCCC	-0.0521386	0.46423	0.452198	0.285261	0.141104	0.0565723	0.0113683	0.0380141	-0.139098	0.0320929	-0.150755
ATGCCG	0.653622	0.538008	0.318498	0.255765	0.169442	0.11379	-0.0968332	-0.0827258	-0.0634172	-0.132506	-0.201529
ATGCCT	0.186003	0.0745147	-0.00510086	0.105246	0.0486277	0.0197592	0.131677	0.0368619	-0.0325402	-0.0447752	-0.0564819
ATGCGA	0.604658	0.206704	0.0828118	0.136309	0.0455037	-0.0128078	-0.0564784	-0.104641	0.0233668	-0.184169	-0.0643155
ATGCGC	1.48828	0.0986282	0.146025	0.10809	0.00109244	-0.0666178	-0.140905	-0.206545	-0.196131	-0.170864	-0.188576
ATGCGG	0.516887	0.494702	0.457629	0.158448	0.0817989	0.0636862	-0.0949631	-0.109425	-0.172994	-0.14281	-0.156486
ATGCGT	0.980319	-0.0803992	-0.0160931	-0.00276495	-0.0245788	0.00117065	-0.0990444	-0.0501761	-0.0904451	-0.228607	-0.0725578
ATGCTA	0.195799	-0.905982	-0.38812	-0.152348	-0.0772544	0.0554255	0.0807363	0.146802	0.160386	0.0208001	0.0895258
ATGCTC	0.110698	0.0996688	0.0548633	0.0559466	0.0374228	-0.113386	-0.0662123	0.0813667	-0.111855	-0.135559	-0.0178204
ATGCTG	0.245751	0.304252	0.233017	0.167633	0.114052	0.00704711	-0.0671839	-0.0318842	-0.021244	0.090722	-0.101819
ATGCTT	0.242186	-0.669431	-0.351511	-0.160282	-0.000341486	0.0422054	0.102119	0.147624	0.100243	0.0982883	0.0517576
ATGGAA	-0.392979	-0.121308	0.0750143	0.0341983	0.0118425	0.0733385	0.080347	0.0702386	0.0822106	0.149124	0.0257349
ATGGAC	-0.0666278	0.16388	0.132267	0.0728642	-0.0497303	-0.101646	-0.0277395	-0.0367212	-0.140039	-0.0614827	-0.018872
ATGGAG	-0.822989	0.663808	0.545766	0.189731	0.0394845	0.0972331	0.00247785	-0.0175927	-0.0376245	-0.169471	-0.136439
ATGGAT	-0.536642	-0.122967	0.0350875	-0.00893518	0.011702	0.0567057	0.0550725	0.115684	0.0796156	0.0260219	0.0406988
ATGGCA	0.552355	0.273499	0.155579	0.232238	0.177619	0.0356849	-0.04706	0.037764	0.104028	0.0446276	-0.119362
ATGGCC	0.40377	0.47971	0.383108	0.343164	0.231344	0.0780579	0.0755368	0.0108851	-0.0130939	-0.0433823	-0.19301
ATGGCG	0.721912	0.481425	0.269096	0.289622	0.000385599	-0.160702	-0.0930273	-0.106372	-0.336484	-0.177865	-0.137415
ATGGCT	0.146361	0.161723	0.15374	0.139971	0.0556766	0.035129	0.0240567	-0.0278787	-0.00692159	0.0268069	-0.0465385
ATGGGA	-0.83925	0.344169	0.430446	0.184326	0.0354163	0.134196	0.0845757	0.0364129	0.092528	0.0467711	-0.0613833
ATGGGC	-0.139723	0.556668	0.43172	0.175436	0.19423	0.0591939	0.0906384	-0.108474	-0.0843216	-0.0452402	-0.129818
ATGGGG	-1.37701	0.871889	0.783794	0.341087	0.103624	0.0555973	-0.0545233	-0.0330392	-0.0944141	-0.108592	-0.190478
ATGGGT	-0.933611	0.277307	0.268073	0.0278338	0.0402316	0.0479141	0.0026727	0.0593282	-0.0270694	-0.0778953	0.00166185
ATGGTA	-0.777744	-0.420094	-0.191498	0.0209231	-0.109044	-0.0542605	0.143235	0.0815142	0.0608043	0.0341651	0.0948367
ATGGTC	-0.120017	0.0348588	0.0100939	-0.0429018	-0.0720346	-0.0930327	-0.0406179	-0.0294212	-0.132596	-0.100418	0.0047999
ATGGTG	-0.662224	0.310154	0.395994	0.0754223	-0.0383862	0.147197	-0.073031	-0.0315969	-0.137999	-0.0914361	-0.0631312
ATGGTT	-0.467631	-0.533886	-0.177254	-0.176892	-0.0861556	0.0515429	0.0455722	0.0610946	0.1166	0.172536	0.102012
ATGTAA	0.293017	-1.27421	-0.59142	-0.324045	-0.0642046	-0.00357775	0.0288947	0.147688	0.0885401	0.11648	0.111677
ATGTAC	-0.744257	-0.554011	-0.167671	-0.159221	-0.115918	-0.137212	-0.043184	-0.0146011	-0.0141666	0.138736	0.12583
ATGTAG	-0.422031	-0.651362	-0.242502	-0.267858	0.0132777	-0.120177	-0.0437619	-0.00953404	0.153924	-0.0994547	0.111868
ATGTAT	-0.949848	-0.517863	-0.131911	-0.13719	-0.0559934	0.0510022	0.0985875	0.0468872	0.0843866	0.109271	0.102895
ATGTCA	1.06084	-0.915773	-0.382572	-0.196235	-0.0619241	-0.086153	-0.0614438	-0.000973151	-0.0183045	0.0131212	0.032249
ATGTCC	0.0493527	0.202264	0.257843	0.210407	0.0292709	-0.0288114	-0.156888	-0.0399898	-0.1435	-0.0834615	-0.0745169
ATGTCG	0.758804	0.0622514	0.0636987	0.0691301	-0.0226522	-0.13011	-0.114642	-0.12667	-0.109958	-0.291548	-0.0739697
ATGTCT	0.254037	-0.30364	-0.165582	-0.04657	-0.00938168	-0.0827013	-0.0332286	-0.105055	0.0947492	0.0169937	0.00909551
ATGTGA	0.229925	-0.377154	-0.214647	-0.0219557	0.0438018	0.0420009	0.0201655	0.0802511	0.136691	0.0355448	0.0345996
ATGTGC	0.635746	0.0551366	0.149267	0.0437814	0.0725295	0.0294708	0.0776909	-0.0531376	0.0518946	0.0521392	-0.0766785
ATGTGG	-0.131938	0.33637	0.299769	0.169652	0.0538362	-0.0120722	-0.0010222	-0.0148325	-0.00655041	-0.0761782	-0.0662512
ATGTGT	0.0978392	0.26052	0.25978	0.0487711	-0.0177678	-0.0467518	-0.0161532	-0.109531	-0.0751124	-0.0458603	-0.0506139
ATGTTA	0.244566	-1.4921	-0.825331	-0.44862	-0.0898102	0.0105327	0.034167	0.0434236	0.163582	0.107029	0.149372
ATGTTC	-0.142376	-0.579142	-0.422609	-0.172449	-0.0623978	0.0315214	-0.027471	0.0864073	0.091238	0.106001	0.0943499
ATGTTG	0.585995	-0.0360792	0.0330743	0.0317245	-0.0385602	-0.0607409	0.00620851	-0.0183459	0.0672964	-0.084211	-0.060098
ATGTTT	0.263293	-0.872777	-0.474193	-0.243746	-0.144192	0.0156824	0.0525989	0.0562745	-0.00694582	0.0798157	0.110141
ATTAAA	0.712919	-1.75287	-0.846145	-0.326237	-0.0340979	0.124299	0.174287	0.211606	0.237081	0.212109	0.0857971
ATTAAC	0.762434	-1.51677	-0.736723	-0.301295	-0.0133995	0.0377397	0.0789881	0.143431	0.100218	0.115103	0.102927
ATTAAG	0.658453	-1.58745	-0.667761	-0.230211	0.0472591	0.0769954	0.159397	0.227915	0.10115	0.188403	0.0754467
ATTAAT	0.741739	-1.90549	-0.904251	-0.369519	-0.14384	0.00262516	0.109797	0.163842	0.192531	0.196144	0.12553
ATTACA	0.772336	-1.31818	-0.682164	-0.2602	-0.100915	0.051764	0.0801157	0.136072	0.224382	-0.0059921	0.0726535
ATTACC	0.314181	-1.0321	-0.379706	-0.265202	-0.141188	0.0113976	0.0710916	0.137255	0.0971959	-0.0503321	0.119364
ATTACG	1.00068	-0.791841	-0.306213	-0.169107	-0.034085	0.03993	0.035039	-0.000816275	-0.154162	-0.0297878	0.019157
ATTACT	-0.0131889	-1.58679	-0.825273	-0.376344	-0.121774	-0.00394707	0.125178	0.210422	0.199142	0.230537	0.166093
ATTAGA	0.37927	-1.59823	-0.800364	-0.311453	-0.0403319	0.00752888	0.0834255	0.104222	0.178505	0.047518	0.134965
ATTAGC	0.746258	-1.24072	-0.422563	-0.119512	-0.00423226	-0.00452184	0.118702	0.174511	0.224438	0.147451	0.0722282
ATTAGG	0.26452	-1.28657	-0.598346	-0.199551	-0.134169	0.0534773	0.142668	0.195488	0.174019	0.181849	0.106349
ATTAGT	0.447817	-1.70487	-0.910911	-0.360716	-0.0748637	0.0452978	0.124173	0.051356	0.189317	0.171933	0.147296
ATTATA	-0.0349122	-1.83835	-0.961025	-0.411113	-0.122565	0.0719572	0.167948	0.222052	0.200207	0.216558	0.144588
ATTATC	0.346155	-1.45151	-0.724295	-0.35026	-0.21396	0.067443	0.124928	0.0588668	0.142039	0.112725	0.141796
ATTATG	0.984308	-1.05805	-0.462023	-0.0964512	0.00555969	0.0641245	0.130808	0.102347	0.130101	0.139722	-0.00194307
ATTATT	0.372828	-1.66374	-0.886793	-0.448771	-0.132174	0.0216741	0.085548	0.128545	0.100544	0.140057	0.134112
ATTCAA	0.30308	-1.17113	-0.603389	-0.307972	-0.0555978	0.0742076	0.133947	0.129193	0.0902817	0.17484	0.130894
ATTCAC	-0.083701	-0.547616	-0.205925	-0.121219	-0.124698	0.0143694	0.0100572	0.0456606	0.0115895	0.108731	0.101321
ATTCAG	-0.665766	-0.279032	-0.0701704	-0.071823	-0.0149612	0.0122718	-0.0160744	0.0765611	0.0419164	0.114258	0.0768231
ATTCAT	0.288172	-1.07588	-0.543717	-0.165641	-0.0537023	0.0262454	0.121695	0.174394	0.0967952	0.174198	0.109875
ATTCCA	-0.420676	-0.429184	-0.181158	-0.10837	-0.0266946	0.0212146	0.0412081	0.0599743	0.0197524	0.186528	0.0859972
ATTCCC	-1.02555	0.219781	0.295653	0.0991876	0.0604328	0.0734681	0.0618754	-0.02885	0.083602	-0.0120447	-0.0125005
ATTCCG	-0.376569	0.168709	0.178229	0.165022	0.0594819	0.0185439	0.0640937	-0.131767	0.0461264	-0.0647328	-0.0193821
ATTCCT	-0.861168	-0.43618	-0.241004	-0.144075	0.0419349	0.114652	0.107731	0.121576	0.116881	0.167579	0.0714134
ATTCGA	-0.324533	-0.307669	-0.164463	-0.0488965	0.0969703	0.0935112	0.0966153	0.154715	0.0862454	0.0933096	0.0533482
ATTCGC	0.0649373	0.108721	0.0515879	0.127083	-0.0220106	-0.120672	-0.0950437	-0.12664	-0.0268678	-0.103356	0.00750111
ATTCGG	-0.800341	0.173166	0.114406	0.140345	0.132745	-0.0196088	0.0651431	-0.0734865	0.0573521	-0.178403	-0.000976082
ATTCGT	-0.12836	-0.404854	-0.185534	-0.0939127	0.0412076	-0.0303736	-0.167801	-0.0464221	-0.0379216	-0.0493839	0.0819518
ATTCTA	-0.702941	-1.5326	-0.822173	-0.447833	-0.254574	0.022652	0.0713098	0.180257	0.149716	0.0318087	0.1796
ATTCTC	-0.773213	-0.210597	-0.0762531	-0.128601	-0.0674956	-0.115345	-0.0252352	-0.0151896	-0.0968389	-0.00842241	0.0896864
ATTCTG	-0.698991	-0.310525	-0.113987	-0.206812	-0.0252114	0.0321907	-0.0236999	0.0730452	-0.014586	0.116127	0.0754204
ATTCTT	-0.870646	-1.01791	-0.672112	-0.267968	-0.158094	0.00370384	0.0367931	0.117543	0.0793783	0.0984274	0.151581
ATTGAA	0.557073	-1.18684	-0.48476	-0.161382	-0.00518199	0.0757362	0.183858	0.200865	0.170682	0.18196	0.0755161
ATTGAC	0.918659	-1.07693	-0.430229	-0.223557	-0.102281	-0.0875043	-0.167226	-0.0292263	-0.00371875	0.0285106	0.070049
ATTGAG	0.332845	-0.623057	-0.326735	-0.0473061	-0.0290921	0.0576139	0.0291843	0.138452	0.133325	0.0379152	0.0491322
ATTGAT	0.417418	-1.49579	-0.707523	-0.295096	-0.0129895	0.032517	0.103698	0.104865	0.157073	0.0733208	0.122999
ATTGCA	0.762732	-0.635475	-0.290135	-0.066491	0.0168502	0.0150082	0.0528196	0.112751	0.119876	0.0989704	0.0269052
ATTGCC	0.668659	-0.0521084	0.0243098	0.0481135	0.107867	0.0376661	-0.00763594	0.068688	0.018752	-0.00782001	-0.0586421
ATTGCG	0.881368	-0.195776	-0.108211	-0.0710892	0.0732891	-0.0220314	-0.0328879	-0.162904	-0.0276324	0.0709196	-0.0313948
ATTGCT	0.484312	-0.608718	-0.349823	-0.0789882	0.0628201	0.0361186	0.0447783	0.0814463	0.153856	0.11377	0.0366644
ATTGGA	-0.202766	-0.56076	-0.225033	-0.0503929	0.0221712	-0.0050619	-0.0121279	0.106778	0.0014985	0.145604	0.0886513
ATTGGC	0.464013	-0.24588	-0.0950136	0.0124642	0.0488623	0.0299859	-0.0335585	-0.00382042	0.0740311	0.0894246	-0.00430892
ATTGGG	-0.65282	0.0865888	0.196291	0.0032478	0.0112236	-0.107306	0.0193423	-0.0535903	0.0732804	0.0505646	0.0229346
ATTGGT	-0.31577	-0.658084	-0.344305	-0.181944	-0.125581	-0.0332592	-0.028059	0.0874564	0.0479103	0.0267882	0.117677
ATTGTA	0.0784631	-1.16546	-0.590548	-0.375842	-0.141135	0.013064	0.0453344	0.111009	0.0694552	0.0637835	0.127179
ATTGTC	0.913957	-0.485705	-0.186062	-0.0304449	-0.0474203	-0.161543	-0.0851305	0.000647986	-0.0599666	-0.0103503	-0.0194535
ATTGTG	0.454353	-0.303716	-0.211277	-0.0637564	-0.0351743	0.000235685	0.0238325	-0.0108729	0.0993879	0.016338	0.026023
ATTGTT	0.573737	-0.579698	-0.325271	-0.210976	-0.0979015	-0.106453	-0.0488835	-0.00680165	0.0354765	0.0886316	0.0582053
ATTTAA	0.418274	-1.8182	-0.867055	-0.348412	-0.034646	0.154538	0.240259	0.273607	0.292631	0.273388	0.110715
ATTTAC	0.661331	-1.1761	-0.542759	-0.2631	-0.0788051	0.0150301	0.0856556	0.090808	0.0902456	0.0576831	0.0896089
ATTTAG	0.254952	-1.25197	-0.651792	-0.292579	-0.110637	0.0928537	0.212506	0.124315	0.128071	0.152115	0.118538
ATTTAT	0.733205	-1.2228	-0.629182	-0.239664	-0.0297131	0.0345036	0.0874816	0.149581	0.150641	0.153219	0.0723056
ATTTCA	0.567804	-1.02243	-0.442267	-0.166801	-0.00608596	0.0485884	0.12258	0.217441	0.153464	0.173634	0.0649555
ATTTCC	0.178152	-0.382916	-0.00749906	-0.0016735	0.0934725	0.0593141	0.123879	0.0671646	0.0988441	0.120853	0.013916
ATTTCG	0.385377	-0.301951	-0.110605	-0.0485848	0.0379436	0.0319774	-0.0541467	0.0580668	-0.00272687	0.0890269	0.0155104
ATTTCT	-0.10022	-0.73445	-0.355291	-0.185228	0.0713469	0.071816	0.107749	0.134128	0.1648	0.157988	0.0730652
ATTTGA	0.52423	-1.21444	-0.56348	-0.167114	-0.0241818	0.0504172	0.122297	0.154088	0.183703	0.145309	0.082503
ATTTGC	0.986265	-0.429668	-0.139794	0.0404835	0.0721815	0.0519913	0.0727815	0.0428809	0.0879316	0.0809686	-0.0478615
ATTTGG	0.103962	-0.384069	-0.0850922	-0.0284146	-0.00102519	0.0701719	0.0553907	0.0739456	0.0695436	0.0382023	0.0389406
ATTTGT	0.709408	-0.829755	-0.395994	-0.176502	-0.0630681	0.0304113	0.110141	0.0760607	0.0788979	0.0755821	0.0389527
ATTTTA	0.390077	-1.52074	-0.792801	-0.330099	-0.0606831	0.0789954	0.177027	0.177333	0.195581	0.238737	0.104955
ATTTTC	0.241477	-0.379699	-0.0907885	-0.0509128	0.0625193	0.0841946	0.0916719	0.0661371	0.069179	0.0990281	0.0187943
ATTTTG	0.38241	-0.680297	-0.318357	-0.129927	-0.0069712	-0.00977869	0.0774802	0.0691813	0.0764569	0.0104733	0.0569504
ATTTTT	0.0416566	-0.679131	-0.364605	-0.204655	-0.0696509	-0.0118928	0.0230209	0.0393056	0.0445347	0.0764148	0.0762277
CAAAAA	-0.217881	0.029787	0.0508066	0.0231356	0.0480708	-0.0445709	-0.029552	0.00378244	-0.00213734	-0.0363519	0.0108565
CAAAAC	0.207379	0.022658	-0.0322278	-0.0326924	-0.00385615	-0.0165997	-0.040759	-0.0491275	-0.0326889	-0.0386935	-0.00545495
CAAAAG	0.28902	0.16029	0.135333	0.0832419	0.0763395	0.0491164	-0.0225973	0.0011145	-0.0205466	0.0222065	-0.0551631
CAAAAT	0.330954	-0.67123	-0.342129	-0.147657	-0.0357715	0.0296347	0.0426678	0.11204	-0.00814136	0.0483635	0.072676
CAAACA	0.504784	0.152445	0.0428607	0.0317185	0.0252706	-0.0385002	-0.128596	-0.0782583	0.0179549	0.00656525	-0.0312174
CAAACC	-0.550187	0.33854	0.151352	0.0648215	-0.0641016	-0.0932242	-0.201382	-0.247465	-0.0792366	-0.110525	-0.0014351
CAAACG	0.514193	0.258606	0.0506006	0.00768001	-0.00499538	-0.138157	-0.141699	-0.0845036	-0.101133	-0.124142	-0.0396578
CAAACT	0.0425554	-0.282233	-0.157679	-0.0320904	0.0375061	0.0392329	-0.0277036	0.0347323	0.108754	0.0632319	0.0371503
CAAAGA	-0.49579	-0.0945046	-0.0971925	-0.0655568	-0.00271904	-0.0314592	-0.053195	0.0313531	0.0302586	0.0666489	0.0447679
CAAAGC	0.315997	0.214216	0.092763	0.0774878	0.0173435	0.00116894	-0.0227843	-0.0247592	0.00477519	-0.0279965	-0.0478805
CAAAGG	-0.226785	0.428021	0.293885	0.191508	0.1094	0.0277536	-0.00423573	0.0184865	-0.0423985	-0.0345174	-0.0940732
CAAAGT	0.552716	-0.190969	-0.0345777	0.0414695	0.140771	0.00415144	0.0151515	0.0686551	-0.0229895	0.0576429	-0.0239221
CAAATA	0.29921	-0.919083	-0.454866	-0.165042	-0.107984	-0.00269189	0.108668	0.0776409	0.134507	0.148623	0.100498
CAAATC	0.38837	-0.597462	-0.230294	-0.0355616	0.0237572	0.124219	0.0449144	0.0457665	0.0836914	0.115068	0.0335979
CAAATG	0.729984	-0.279461	-0.0620103	0.0399328	0.0730264	0.0793746	0.0507561	0.139005	0.0971101	0.0766116	-0.035698
CAAATT	0.817959	-1.04143	-0.514433	-0.158156	0.030195	0.0383138	0.052006	0.122682	0.117618	0.109841	0.0483882
CAACAA	0.42167	0.602281	0.203983	0.110608	-0.0673032	-0.164743	-0.185953	-0.159889	-0.112206	-0.113075	-0.0988441
CAACAC	0.419745	0.379336	0.282795	0.0662478	0.022316	0.0892053	-0.153917	-0.149744	-0.15785	-0.232454	-0.100947
CAACAG	0.141433	0.61619	0.331683	0.069011	-0.000988887	-0.102041	-0.236043	-0.272282	-0.220424	-0.164343	-0.0827304
CAACAT	0.608684	-0.0179383	0.0350439	0.0712566	-0.0262482	-0.0475411	0.0166221	-0.0246375	-0.0368072	-0.00151165	-0.0664353
CAACCA	-0.686851	0.507919	0.376385	0.183956	0.09403	-0.00380057	0.0136611	-0.119041	-0.163638	-0.152496	-0.0698654
CAACCC	-1.17086	0.796447	0.680308	0.264872	0.0993418	-0.0047734	-0.197041	-0.343946	-0.204951	-0.20108	-0.128893
CAACCG	-0.173315	0.61475	0.347628	0.252798	0.0356681	-0.0130895	-0.0920804	-0.120884	-0.194612	-0.131836	-0.103108
CAACCT	-0.502559	0.040867	0.00272587	0.0669532	-0.0773952	-0.109858	-0.122941	-0.0517386	-0.0205809	-0.0328058	0.0228863
CAACGA	0.257073	0.373373	0.0624592	0.0837376	-0.0523861	-0.0400184	-0.185607	-0.0958843	-0.134383	-0.114226	-0.0561401
CAACGC	0.79202	0.456781	0.175545	0.0828071	-0.0424654	-0.0680523	-0.16266	-0.296797	-0.163059	-0.108301	-0.141018
CAACGG	0.380351	0.763465	0.211429	0.311587	-0.0905083	-0.221643	-0.191667	-0.233455	-0.303301	-0.152839	-0.152037
CAACGT	0.75397	0.291814	0.0130675	-0.00686044	-0.12844	-0.179016	-0.0746659	-0.12559	-0.278175	-0.12314	-0.0829763
CAACTA	0.0930719	-0.385366	-0.167342	-0.039498	0.0564451	0.0144396	0.188227	0.0695129	0.191737	0.0723323	0.038618
CAACTC	-0.223602	0.465716	0.267751	0.289419	0.142495	0.0231061	-0.0646715	0.0997943	-0.000458646	-0.0597339	-0.10826
CAACTG	0.1336	0.377752	0.245862	0.164601	0.0795205	0.00542009	-0.0295029	-0.0525614	-0.0820546	0.000520973	-0.0769017
CAACTT	0.360478	-0.174065	-0.0607299	0.121139	0.111977	0.12275	0.0921686	0.14801	0.175764	0.0872947	-0.0387493
CAAGAA	-0.544257	-0.150789	-0.177124	-0.0738403	-0.0161304	-0.0182964	-0.0417359	0.0257148	0.0394445	0.048075	0.0542392
CAAGAC	-0.172475	0.169297	0.109593	0.0112998	-0.0567599	-0.0620982	-0.0659294	-0.134617	0.0231383	-0.200705	-0.0266221
CAAGAG	-0.63376	0.291921	0.0591259	0.0435473	-0.0803051	-0.0816688	-0.0817884	0.0535644	-0.0590567	-0.207665	-0.00984039
CAAGAT	-0.146227	-0.576405	-0.28879	-0.211361	0.0206584	-0.0242999	0.0472795	0.0365286	0.107552	-0.0249902	0.061494
CAAGCA	0.0955213	0.0707512	-0.115321	0.0639806	-0.043153	-0.0235006	-0.0342654	-0.0178642	-0.177391	-0.133202	-0.00375658
CAAGCC	-0.196865	0.471746	0.275304	0.2034	0.11816	-0.0541718	-0.0278211	-0.138993	-0.0892655	-0.0409062	-0.10704
CAAGCG	0.689861	0.37621	0.0775761	0.198629	0.0542016	-0.129927	-0.107098	-0.120533	-0.023498	-0.17255	-0.103232
CAAGCT	-0.294734	-0.175726	-0.0547683	-0.0577445	0.0531324	0.00768606	0.0838332	0.0309884	0.108012	0.0629694	0.0219552
CAAGGA	-0.533595	0.594585	0.470741	0.247909	0.0416258	0.112315	-0.0188367	-0.0515097	-0.0223209	0.100448	-0.141241
CAAGGC	0.0399293	0.320215	0.265966	0.134972	0.167108	0.0174586	0.0237475	-0.113629	-0.0417346	-0.159293	-0.0842012
CAAGGG	-0.959161	0.552424	0.411725	0.186603	-0.0294813	-0.0251046	0.0594391	-0.0482296	-0.0794343	0.0458532	-0.0903892
CAAGGT	-0.255745	-0.596444	-0.31172	-0.206829	-0.145776	-0.0516363	0.0670524	0.0968602	-0.0681947	-0.168275	0.106648
CAAGTA	-0.143989	-0.559983	-0.343693	-0.0909829	-0.00695232	0.0714533	0.126681	0.183446	0.102879	0.0462784	0.0733149
CAAGTC	0.0517263	0.181271	0.0972914	0.15504	0.0575561	0.0232349	0.0397568	-0.104886	-0.0434383	-0.0287554	-0.0511188
CAAGTG	0.60704	0.00571078	0.096797	0.204075	0.155529	0.0300562	-0.0243795	0.0305671	-0.0316117	0.0130169	-0.0657125
CAAGTT	0.360241	-0.346713	-0.183364	-0.0111287	0.0395034	0.0230285	-0.0242003	0.054132	0.0890887	0.157551	0.0244076
CAATAA	0.777094	-0.947399	-0.519438	-0.25009	-0.117746	-0.0528948	-0.0192244	0.0417263	0.0817356	0.0488615	0.0729059
CAATAC	-0.631601	-0.694805	-0.394969	-0.217265	-0.0560667	-0.0983905	0.0135712	-0.0533014	0.0745384	0.109279	0.129605
CAATAG	-0.475185	-0.756135	-0.376974	-0.276739	-0.224354	-0.251494	-0.133691	-0.0283795	0.0918315	0.0646629	0.152688
CAATAT	-0.00756107	-1.18769	-0.625846	-0.264198	-0.0850446	0.0330651	0.178272	0.171752	0.116281	0.107154	0.118727
CAATCA	0.594786	-0.882353	-0.372755	-0.0760521	-0.0198607	0.0637804	0.129435	0.135991	0.149011	0.157671	0.0530872
CAATCC	-0.973186	0.299224	0.506692	0.158772	0.0732317	0.0411098	0.0120023	0.0290267	-0.117496	-0.0691441	-0.0544905
CAATCG	-0.0393857	-0.1694	-0.0576288	-0.0607314	-0.0270061	-0.0328033	-0.00984578	-0.0382327	-0.056157	-0.0144387	0.0700232
CAATCT	-0.262041	-0.669631	-0.26098	-0.0941077	-0.0647694	0.0553771	0.0896767	-0.0638812	0.0496313	-0.0277451	0.105705
CAATGA	0.486354	-0.568257	-0.360375	-0.131086	-0.0204723	0.0490037	0.0381027	0.0581731	0.0929338	0.0967161	0.0477259
CAATGC	0.354575	-0.0151207	0.0438215	0.118826	0.079199	-0.0266439	-0.101184	-0.0166704	0.0469089	-0.0290108	-0.032853
CAATGG	-0.0190065	0.263264	0.184353	0.147821	0.0469834	0.0558276	-0.0260226	0.00600883	-0.0999446	-0.0519806	-0.0397167
CAATGT	0.222335	-0.437898	-0.236913	-0.246983	-0.0884416	-0.109095	0.0144476	-0.0295471	0.0639191	-0.0514038	0.0758193
CAATTA	0.925089	-1.51553	-0.741596	-0.253824	-0.0205834	0.0606211	0.0811326	0.16105	0.229121	0.188754	0.0834829
CAATTC	0.10964	-0.551995	-0.310568	-0.170693	-0.0714226	-0.0257385	0.0580024	0.0601753	0.0903081	0.080902	0.0823351
CAATTG	0.687965	-0.585389	-0.237345	-0.0752755	-0.026397	0.0254274	0.0374454	0.0498633	0.0316573	0.0893421	0.0408272
CAATTT	0.940575	-0.891352	-0.348994	-0.136115	0.00598018	0.0357123	0.0949031	0.0829661	0.0610843	0.0997096	0.0145432
CACAAA	0.417844	0.10056	0.0776523	0.0578201	0.0254386	-0.0332249	-0.0883336	-0.0632248	0.00560168	0.0321881	-0.0408076
CACAAC	0.00724705	0.294842	0.175258	0.111197	-0.0436564	0.0311403	-0.124396	-0.118053	-0.0428843	0.0481218	-0.0500185
CACAAG	-0.0816376	0.214131	0.151957	0.0152868	0.0423262	0.0145467	-0.223602	-0.0712146	-0.110842	-0.0453056	-0.0383206
CACAAT	0.466814	-0.305177	-0.213023	-0.0481794	-0.0789505	-0.056062	0.00597579	0.0392883	0.00809154	-0.0275235	0.0353284
CACACA	-0.459901	1.28354	0.887625	0.454659	0.0729629	-0.113797	-0.113871	-0.240717	-0.330375	-0.260503	-0.328992
CACACC	-0.620548	0.786531	0.69123	0.219177	-0.0562277	-0.0988945	-0.13866	-0.26312	-0.276815	-0.153031	-0.134955
CACACG	0.36155	0.804633	0.395401	0.354704	0.0375491	-0.179779	-0.143116	-0.20287	-0.226789	-0.219599	-0.181373
CACACT	-0.237081	0.561389	0.30522	0.118792	0.0325193	-0.0582812	-0.0326024	-0.0809992	-0.110922	-0.0619994	-0.086715
CACAGA	-0.361968	0.565649	0.331147	0.177248	0.113764	-0.0189565	-0.0602809	-0.0437185	-0.0921244	-0.0785093	-0.0816616
CACAGC	0.0256828	0.6137	0.29725	0.183397	0.142365	-0.0709054	-0.0864086	-0.0971371	-0.139019	-0.20978	-0.109038
CACAGG	-0.275037	0.735378	0.366426	0.128582	0.0159886	-0.0429409	-0.14956	-0.139199	-0.198153	-0.148337	-0.106524
CACAGT	-0.28348	0.245474	0.0261511	0.0648779	0.0336551	-0.0187072	-0.0104727	0.0359661	-0.128207	-0.107622	-0.00564982
CACATA	-0.0641039	0.145621	0.220781	0.0731789	-0.109813	-0.0183394	-0.0718937	-0.0262078	0.0166677	-0.0530212	-0.0168571
CACATC	-0.252964	0.391897	0.422956	0.207051	0.00982836	-0.0261768	0.00564715	-0.0362492	-0.0587608	-0.0684708	-0.0833104
CACATG	0.319653	0.384338	0.343436	0.140045	0.0714959	-0.0425288	0.035207	-0.03108	-0.0635343	-0.0209158	-0.100527
CACATT	0.466535	-0.249695	-0.0898716	0.00601664	0.0213174	0.0409596	-0.00176746	0.0672947	0.00570487	-0.0508304	0.00525036
CACCAA	-0.469746	0.328503	0.288965	0.0441481	-0.0882617	-0.0479907	-0.0511802	-0.120067	-0.214058	-0.152824	-0.02115
CACCAC	-1.15873	0.929327	0.710493	0.26738	-0.0958922	-0.0820998	-0.192546	-0.436136	-0.318161	-0.239578	-0.130175
CACCAG	-0.757787	0.688474	0.463017	0.178941	0.0297257	-0.271621	-0.258759	-0.322962	-0.239207	-0.23993	-0.0738042
CACCAT	-0.724268	0.311357	0.304734	0.0131915	0.0189147	0.0175016	-0.0761396	-0.0596533	-0.154367	-0.135175	-0.0206381
CACCCA	-1.19625	0.91343	0.893499	0.369674	0.0768763	-0.0176109	-0.120316	-0.161276	-0.261277	-0.241039	-0.198246
CACCCC	-1.45626	1.23674	0.952396	0.342596	-0.0150293	-0.0148397	-0.165938	-0.389054	-0.317714	-0.235742	-0.285659
CACCCG	-0.638756	0.795034	0.612133	0.272499	-0.0101378	-0.0404063	-0.101924	-0.257717	-0.273829	-0.162079	-0.142882
CACCCT	-1.45172	0.574728	0.413077	-0.0225236	-0.10906	-0.174195	-0.0320025	-0.0632248	-0.272889	-0.00381896	-0.0495342
CACCGA	-0.717551	0.658619	0.459891	0.165845	0.0787769	-0.122786	-0.0741876	-0.233307	-0.127614	-0.050371	-0.094789
CACCGC	-0.392818	1.0151	0.620996	0.187287	-0.038996	-0.134949	-0.21747	-0.289336	-0.259806	-0.114049	-0.188741
CACCGG	-0.533575	0.612055	0.470529	0.212502	-0.0691199	-0.166099	-0.197259	-0.116131	-0.269018	-0.0769888	-0.0961899
CACCGT	-0.440546	0.49803	0.255947	-0.176705	-0.0385898	-0.266901	-0.248905	-0.284909	-0.400802	-0.320729	-0.0173133
CACCTA	-0.501896	-0.324357	-0.16319	-0.0477682	-0.144939	-0.0262124	-0.0737873	-0.0516442	0.0419808	0.0543503	0.0918609
CACCTC	-0.88487	0.502865	0.445366	0.0994191	0.0787469	-0.0081946	-0.0419404	-0.280532	-0.277174	-0.236818	-0.0610887
CACCTG	-0.490549	-0.19478	0.0645956	0.0362582	-0.112811	-0.0966841	0.0293326	-0.194926	-0.120394	-0.0757054	0.101456
CACCTT	-0.457451	-0.294484	-0.139186	-0.0917321	-0.0831327	0.0933178	-0.062921	-0.10116	-0.106462	-0.0602412	0.0914646
CACGAA	0.288982	0.240573	0.0665929	0.0453399	0.03934	-0.135642	0.026776	-0.0459409	-0.148485	-0.00662559	-0.0441797
CACGAC	0.503799	0.48286	0.17315	0.119983	-0.174498	-0.179555	-0.0106711	-0.162106	-0.26069	-0.0726404	-0.113245
CACGAG	0.137774	0.586663	0.221306	0.224144	-0.0857003	-0.0297275	-0.224646	-0.248661	-0.260063	-0.147051	-0.0880973
CACGAT	0.195815	0.0110922	-0.19902	-0.142158	-0.0567424	-0.0890719	-0.0609236	-0.187709	-0.266993	-0.123454	0.0406069
CACGCA	0.711728	0.606209	0.411703	0.23146	0.0202401	-0.0320612	-0.180797	-0.204139	-0.213678	-0.029379	-0.181015
CACGCC	0.26728	0.766804	0.59552	0.21754	0.0138761	-0.0646312	-0.20078	-0.346848	-0.324181	-0.425117	-0.210211
CACGCG	1.0545	0.332438	0.221555	0.138707	-0.171715	-0.383223	-0.39555	-0.370729	-0.468475	-0.396963	-0.0804472
CACGCT	0.733904	0.228178	0.0131934	0.136507	-0.107967	-0.0739537	-0.111208	-0.187237	-0.206787	-0.185376	-0.0747202
CACGGA	-0.288589	0.637036	0.326267	0.346871	-0.0431048	-0.0511329	-0.103762	-0.0976889	-0.245347	-0.150183	-0.114145
CACGGC	0.249154	0.793258	0.29777	0.185188	0.116321	-0.154607	-0.0540136	-0.233	-0.259445	-0.203144	-0.181668
CACGGG	-0.513742	0.823101	0.516141	0.311467	0.190266	-0.0908811	-0.229709	-0.337993	-0.151668	-0.166558	-0.177684
CACGGT	-0.258521	0.149748	0.0602114	-0.00233305	-0.0960639	-0.244022	-0.138668	-0.120653	-0.414966	-0.330898	0.00754512
CACGTA	1.01853	-0.0757437	0.0572108	0.0442305	-0.150261	-0.185098	-0.214167	-0.342195	-0.161897	-0.147725	-0.0545767
CACGTC	0.81288	0.308007	0.126839	0.00125255	-0.0625154	-0.0928387	-0.121034	-0.217822	-0.227418	-0.324657	-0.122313
CACGTG	0.54877	-0.0216793	0.115667	0.104187	-0.107956	-0.295574	-0.161918	-0.34849	-0.158554	-0.0630765	0.0248835
CACGTT	0.877704	-0.107914	-0.040235	-0.143989	-0.090953	-0.150265	-0.186894	-0.0420133	-0.093505	-0.160863	-0.0247274
CACTAA	0.425759	-0.654929	-0.334069	-0.266934	0.0629336	0.0691894	-0.0186231	0.0345668	0.0601865	0.108897	0.0641773
CACTAC	-1.00467	-0.0319994	-0.0372088	-0.0162414	-0.118077	-0.00438261	-0.0667825	-0.252491	-0.111287	-0.24391	0.0907311
CACTAG	-1.18843	-0.381288	-0.481074	-0.131419	-0.251452	-0.128591	-0.158808	-0.0949663	-0.186238	-0.248957	0.126348
CACTAT	-1.00697	-0.767982	-0.480937	-0.40117	-0.239972	0.0495444	0.063518	-0.0582902	0.0489656	-0.0969725	0.161639
CACTCA	0.020104	0.328997	0.277237	0.140996	0.0750095	-0.0191612	0.0647411	0.0240847	-0.171041	-0.114921	-0.0474689
CACTCC	-1.16961	0.876524	0.69761	0.23671	0.116047	-0.03628	-0.105702	-0.160488	-0.176524	-0.145121	-0.174238
CACTCG	0.000929888	0.73707	0.461271	0.269171	0.0924496	0.0167508	-0.0173973	-0.100549	-0.149062	0.0330924	-0.16041
CACTCT	-0.855383	0.292251	0.147643	0.0615349	-0.0296045	-0.0588409	-0.0404822	0.0354409	-0.0573473	-0.0668065	-0.0123702
CACTGA	-0.236087	0.162899	0.168328	0.0535693	0.1813	0.136442	0.178912	0.0677251	0.0666814	0.0432509	-0.0571244
CACTGC	-0.497748	0.659131	0.361257	0.26929	0.0902717	-0.00585069	-0.0504525	0.0111887	-0.221073	-0.0159671	-0.116861
CACTGG	-0.817282	0.642816	0.429763	0.295606	0.0708569	0.127252	-0.0122253	-0.0866282	-0.0602503	-0.0263073	-0.123409
CACTGT	-0.70558	0.173066	0.0296553	-0.00116585	-0.056186	0.028678	0.0732284	0.00705424	0.101846	-0.0463976	0.00468282
CACTTA	0.460227	-0.797098	-0.368179	-0.172359	-0.104107	-0.00463967	0.0802013	0.0763847	0.0559677	0.0198758	0.0940879
CACTTC	0.0127572	0.099661	0.152773	-0.00538722	-0.0275515	0.0982923	0.0322363	0.0828561	-0.0355821	0.0692859	-0.0308508
CACTTG	0.606804	-0.0252756	0.0777123	0.0852924	0.0619148	0.047784	-0.0218143	-0.0149623	0.0276573	-0.0017325	-0.0407414
CACTTT	0.322932	-0.198336	-0.0348606	0.0521903	0.078155	0.0670687	-0.000238763	0.0841225	0.073196	0.0530539	-0.00491766
CAGAAA	-0.347481	0.123254	0.107503	0.0110062	0.0187696	-0.0419475	-0.0548998	-0.0576192	0.0139	0.00284455	0.00460506
CAGAAC	-0.776003	0.24251	0.243749	0.0552097	0.045444	-0.0967003	-0.23629	-0.112628	-0.067733	-0.00189986	0.0087749
CAGAAG	-0.798178	0.560279	0.229338	0.139489	0.00466534	-0.0410332	-0.0123963	-0.182428	-0.151502	0.00353229	-0.0787811
CAGAAT	-0.702708	-0.285875	-0.0757462	-0.0455574	-0.0589324	0.040858	0.100591	-0.0376464	-0.0129623	-0.0217804	0.0613466
CAGACA	0.293697	0.581242	0.303689	0.183931	-0.015001	-0.101457	-0.134996	-0.0764611	-0.205145	-0.0888271	-0.118817
CAGACC	-0.728491	0.628242	0.458372	0.212531	-0.0342645	-0.150352	-0.217701	-0.400215	-0.275882	-0.244331	-0.0605289
CAGACG	0.219614	0.677261	0.247872	0.12198	0.0639927	-0.290523	-0.223344	-0.281673	-0.394771	-0.213834	-0.118577
CAGACT	-0.669056	0.224052	0.117556	0.0273024	-0.0279104	-0.0337864	-0.126602	-0.0688476	0.0574295	-0.0378963	0.00427798
CAGAGA	-0.7669	0.550336	0.241825	0.0755781	0.0724813	-0.0639772	-0.0399817	-0.113895	-0.107371	-0.0813786	-0.0408376
CAGAGC	-0.383817	0.726435	0.340666	0.222429	0.11707	-0.0282362	-0.0420932	-0.100887	-0.103266	-0.0760446	-0.135411
CAGAGG	-1.16162	0.802168	0.499686	0.172777	0.047354	0.100738	-0.105984	-0.0242568	-0.157818	-0.185217	-0.133734
CAGAGT	-0.697886	0.27552	0.134131	0.0589154	0.112327	-0.0888349	-0.0262667	-0.05319	0.0665975	-0.092303	-0.0233609
CAGATA	-0.523551	-0.0829904	0.0720075	-0.0242066	0.0405051	-0.0106999	0.00109542	0.0189499	0.0198702	-0.0158798	0.0411866
CAGATC	-1.10787	0.146807	0.128811	0.0095688	-0.138337	-0.100074	-0.100176	-0.113822	-0.190532	0.00435844	0.0319411
CAGATG	-0.702476	0.0664601	0.0932688	0.0783492	-0.0220548	-0.0424593	-0.0229333	-0.0623373	0.05374	-0.022767	0.0260319
CAGATT	-0.154006	-0.59758	-0.262326	-0.0797219	-0.113689	0.128078	-0.028402	0.124678	0.106645	0.030765	0.0831143
CAGCAA	0.221394	0.719049	0.337736	0.189072	0.0703369	-0.0641978	-0.0236164	-0.113404	-0.0941861	-0.149791	-0.151846
CAGCAC	-0.124512	0.613309	0.394038	0.203764	0.0951231	-0.0555804	-0.168295	-0.125612	-0.0717269	-0.222431	-0.107444
CAGCAG	-0.082188	1.17273	0.614491	0.354611	0.156278	-0.0591349	-0.271297	-0.292894	-0.197139	-0.260902	-0.275877
CAGCAT	0.302751	0.332882	0.21694	0.182838	0.0503738	0.0529993	-0.0245084	-0.0176276	0.0571137	-0.104325	-0.104235
CAGCCA	0.0710308	0.915241	0.558391	0.349235	0.166929	0.0279324	-0.0802127	-0.0653701	-0.190372	-0.156192	-0.236874
CAGCCC	-0.803431	1.00109	0.637346	0.253025	0.197013	0.0489369	-0.183815	-0.210857	-0.081048	-0.0902176	-0.215702
CAGCCG	0.0711128	0.962534	0.437948	0.310558	0.187231	-0.0359826	-0.175547	-0.136049	-0.16885	-0.0998173	-0.232662
CAGCCT	-0.3724	0.594766	0.328129	0.340466	0.16124	-0.0166536	-0.195208	-0.0258843	0.0344053	0.0209687	-0.145094
CAGCGA	0.131477	0.806506	0.269938	0.23414	0.149381	-0.0356277	-0.145713	-0.121096	-0.203576	-0.205019	-0.163105
CAGCGC	0.69517	0.772552	0.162573	0.200686	-0.00092513	-0.168905	-0.156267	-0.281202	-0.266704	-0.366798	-0.178041
CAGCGG	0.211682	1.03205	0.511967	0.344666	0.116324	-0.130225	-0.182193	-0.180309	-0.294253	-0.277765	-0.245798
CAGCGT	0.597121	0.528279	0.110325	0.189873	-0.0789785	-0.115222	-0.235137	-0.113841	-0.250773	-0.192311	-0.137098
CAGCTA	-0.148118	0.0715253	-0.0419901	-0.012491	0.0953844	0.0068315	0.0742734	-0.0565027	-0.101839	-0.00674703	0.00655753
CAGCTC	-0.341172	0.783908	0.456751	0.286923	0.0511241	-0.0070829	-0.0672259	-0.087804	-0.0818164	-0.255788	-0.170809
CAGCTG	0.0778368	0.289001	0.242715	0.145362	0.164876	-0.0278994	-0.122873	-0.0506571	-0.117256	-0.0294078	-0.0481008
CAGCTT	-0.0286494	0.144454	0.0234361	0.132744	0.0578322	-0.0680506	0.0716152	0.115832	0.080729	-0.0191083	-0.032236
CAGGAA	-0.266689	0.257991	0.255573	0.168292	0.0335522	0.0487717	0.0117794	-0.0367298	-0.0277474	0.00217543	-0.0693204
CAGGAC	-0.57035	1.18513	0.910662	0.521085	0.192077	-0.0127529	0.0109621	-0.208137	-0.222697	-0.15266	-0.401119
CAGGAG	-1.08189	1.09084	0.774399	0.332918	0.149726	-0.0376573	-0.072229	-0.182284	-0.229889	-0.0345531	-0.298658
CAGGAT	-0.449493	0.538953	0.601534	0.231955	0.0312726	-0.0209366	0.0136716	-0.0356567	-0.228251	-0.115369	-0.159456
CAGGCA	0.224284	0.67292	0.345454	0.203609	-0.0310042	-0.11283	-0.0399629	-0.173912	-0.188025	-0.0180653	-0.129578
CAGGCC	-0.0574993	0.792004	0.580906	0.357299	0.176071	-0.15666	0.036891	-0.172322	-0.155	-0.160701	-0.217385
CAGGCG	0.421061	0.774333	0.404447	0.294312	0.110471	0.0480338	-0.0994537	-0.202016	-0.146791	-0.236112	-0.208464
CAGGCT	-0.277982	0.522494	0.330025	0.155291	0.166072	-0.00824875	-0.117307	-0.18429	-0.146628	0.100576	-0.108265
CAGGGA	-1.11138	0.786842	0.532383	0.224358	0.00902755	0.060114	-0.0610789	0.046366	-0.0922717	-0.131088	-0.148417
CAGGGC	-0.407137	0.770635	0.456411	0.434014	0.189574	-0.0476233	-0.0950894	-0.203373	-0.257628	-0.261421	-0.16941
CAGGGG	-1.34952	1.07809	0.829639	0.349362	0.134068	0.00427505	-0.0385995	-0.0615168	-0.14477	-0.187246	-0.260052
CAGGGT	-1.27064	0.157354	0.239048	0.136232	0.0820143	-0.11658	-0.0695237	-0.153458	-0.217089	-0.0761984	0.000124514
CAGGTA	-0.587139	-0.498949	-0.36566	-0.0679164	-0.17779	-0.183742	-0.0285898	0.00508964	-0.187288	-0.209939	0.119407
CAGGTC	-0.760918	0.193444	0.236408	0.15715	-0.0676726	-0.155943	-0.262299	-0.219538	-0.323524	-0.145406	0.00835801
CAGGTG	-0.292189	-0.0998128	0.150451	0.0188967	-0.00450644	0.0814243	-0.14272	-0.0743102	-0.0848919	-0.0922135	0.0440649
CAGGTT	-0.355036	-0.115029	-0.068004	-0.00467871	-0.0920352	-0.119118	-0.351329	0.0113331	-0.0698503	0.00219516	0.0625668
CAGTAA	-0.131328	-0.597504	-0.40986	-0.24617	-0.0482905	0.0578415	0.011433	-0.0873905	0.0532913	0.0416178	0.11018
CAGTAC	-1.48288	-0.222868	-0.0418558	-0.1209	-0.0460263	-0.129229	-0.111524	-0.217819	-0.0841091	-0.0623408	0.10998
CAGTAG	-0.821583	0.156955	-0.0121907	-0.0801651	-0.0324783	-0.135855	-0.158427	-0.142894	-0.18183	-0.0322088	0.050247
CAGTAT	-1.37722	-0.6401	-0.221467	-0.400912	-0.260387	-0.0352817	-0.0837031	0.0807193	-0.0923167	-0.122441	0.146053
CAGTCA	0.293734	0.233175	0.219765	0.145301	0.0838908	-0.0288705	-0.174966	-0.0202157	-0.0500255	-0.0111019	-0.0590776
CAGTCC	-0.970547	0.698766	0.44524	0.2504	0.177385	-0.0932258	-0.187535	-0.270535	-0.165422	-0.254056	-0.109555
CAGTCG	-0.0410869	0.812803	0.288682	0.250015	0.0980096	0.00257226	-0.163096	-0.0622577	-0.132689	-0.0721186	-0.157443
CAGTCT	-0.626073	0.306193	0.041435	-0.0670314	-0.150655	-0.217337	-0.254685	-0.0436657	-0.106989	-0.0177567	0.0245836
CAGTGA	-0.314064	-0.0130234	-0.0837708	-0.0499904	0.0538258	-0.0479815	0.124961	0.065764	0.0949569	0.0521347	0.016271
CAGTGC	-0.451445	0.416309	0.304873	0.123222	0.204546	0.149037	0.148763	0.0331154	0.0185709	-0.109051	-0.090512
CAGTGG	-0.795651	0.668812	0.526258	0.188308	0.163549	-0.00494513	-0.0182421	-0.0506945	-0.0634074	-0.0576613	-0.118937
CAGTGT	-0.71039	0.277319	0.111116	0.0200944	0.073872	0.116216	0.00918007	-0.00741722	-0.0500151	0.0510248	-0.0165239
CAGTTA	0.210063	-0.623136	-0.267571	-0.183172	-0.0541418	0.0262325	0.0243403	0.0545924	0.00637309	0.108058	0.0703321
CAGTTC	-0.599868	0.174544	0.0974478	0.0363822	0.0031763	0.0429669	-0.0539659	-0.0599154	-0.0479633	0.0745375	0.00783218
CAGTTG	0.159677	0.368538	0.270594	0.217857	0.0490448	-0.00361775	-0.0928898	0.0214544	-0.0971686	-0.0212777	-0.0793502
CAGTTT	0.0325729	-0.181452	-0.100808	0.0497645	0.0122143	0.037356	0.00321983	0.0176334	0.00909014	0.00337616	0.02493
CATAAA	1.03423	-0.66158	-0.239488	-0.056201	0.0260374	0.0684505	0.0516481	0.0856654	0.100288	0.118532	-0.0238708
CATAAC	0.348955	-0.70075	-0.421893	-0.0822839	-0.00286569	-0.0269402	0.0383711	0.0639696	0.156137	0.110975	0.0669398
CATAAG	0.0539201	-0.65969	-0.354132	-0.115616	-0.0872803	-0.0608838	0.0919245	0.181384	0.113031	0.00919213	0.0750861
CATAAT	0.959614	-1.05499	-0.463218	-0.181151	-0.0149463	-0.016121	0.0655524	0.110704	0.135024	0.0634589	0.0117307
CATACA	-0.616054	0.104769	0.131702	-0.0195744	-0.0896247	-0.0625669	-0.100517	-0.0801923	-0.0753796	-0.158223	0.0258999
CATACC	-1.3921	0.0586579	0.295383	-0.0578164	-0.0563291	-0.0664836	-0.220284	-0.159168	-0.119697	-0.224049	0.0608962
CATACG	0.00870981	-0.121436	0.0361636	-0.0348587	-0.0811995	-0.00682162	-0.105502	-0.124083	-0.226296	-0.146713	0.0301916
CATACT	-0.598001	-0.695624	-0.383853	-0.184433	-0.0723614	0.117398	-0.0623127	0.0162024	0.0144795	0.0456857	0.114697
CATAGA	-0.481268	-0.413228	-0.166979	-0.150694	-0.0589876	-0.043485	-0.0578655	-0.0153811	0.119963	0.0624531	0.083935
CATAGC	-0.471936	-0.133144	-0.0640001	-0.00929672	-0.110103	-0.129995	-0.0431314	-0.0251595	0.0756935	-0.0372895	0.0604653
CATAGG	-0.946447	-0.316334	-0.045046	-0.0113965	-0.0490677	-0.065257	-0.0254064	-0.00870794	0.0229676	0.03984	0.0691544
CATAGT	-0.596458	-0.673819	-0.296174	-0.259916	0.0430431	-0.0311531	0.0691077	0.101069	-0.0154274	0.0704099	0.0986885
CATATA	-0.875495	-0.402405	-0.0282175	-0.0171459	-0.0409101	0.012628	0.0804223	-0.00407008	0.108107	0.0156641	0.084939
CATATC	-0.308904	-0.386742	-0.0570014	-0.0361724	0.0367466	-0.0127041	-0.00112098	0.0899417	0.0999833	0.0572114	0.0563238
CATATG	-0.364077	-0.371711	0.041995	-0.0151467	0.0369648	0.0475615	0.0360786	-0.0155224	-0.0604435	0.103133	0.0607718
CATATT	0.22409	-1.12616	-0.554921	-0.160501	-0.0342363	0.0527848	0.149384	0.108535	0.210898	0.138522	0.0872193
CATCAA	0.69995	-0.532323	-0.220582	-0.0210473	-0.0589255	0.0305258	0.0189034	-0.0156033	0.122916	0.104997	0.00514685
CATCAC	-0.343609	0.0284176	0.116006	-0.0584903	0.0284696	-0.0453901	0.0342056	0.0925399	-0.182508	-0.15952	0.0207751
CATCAG	0.0203186	0.280688	0.230376	0.123244	0.0562638	-0.0502625	0.00260752	-0.195495	-0.150214	0.0369535	-0.0723114
CATCAT	0.515264	0.0458312	0.175592	0.147993	0.0856858	0.0141338	-0.0485347	-0.0676593	-0.0467296	0.041546	-0.0761411
CATCCA	-1.05523	0.617185	0.593977	0.359415	0.0517924	0.0695805	-0.0753948	-0.129429	-0.130563	-0.177738	-0.11587
CATCCC	-1.8862	0.961337	0.885359	0.456442	0.0815872	0.0545043	-0.0504718	-0.262504	-0.252539	-0.11869	-0.250586
CATCCG	-0.322255	0.646922	0.559322	0.366169	0.00527553	-0.087605	-0.180448	-0.350353	-0.215535	-0.317996	-0.13265
CATCCT	-1.01516	0.718963	0.658477	0.366939	0.0252876	0.0612028	0.0103546	-0.034932	-0.119469	-0.111991	-0.189993
CATCGA	-0.30836	0.104842	0.034658	0.0662976	-0.00888596	-0.0467431	0.0159988	-0.0276641	-0.127405	-0.126832	0.0238521
CATCGC	-0.134464	0.77607	0.519921	0.232998	0.14143	0.0892685	-0.0181209	-0.0510661	-0.176245	-0.150493	-0.178392
CATCGG	-0.589709	0.610956	0.435997	0.268669	0.00192911	-0.0483017	-0.129954	-0.0839092	-0.269144	-0.184763	-0.0951819
CATCGT	0.19602	0.511464	0.215571	0.223782	-0.0416447	-0.0733756	-0.209929	-0.10606	-0.206907	-0.0652096	-0.110215
CATCTA	-0.584052	-0.410907	-0.0629141	-0.0787372	0.00651239	0.05253	0.12933	0.0879386	0.147158	-0.0378443	0.0565841
CATCTC	-0.886172	0.519531	0.453608	0.333763	0.16656	0.00220975	-0.0250028	-0.0622127	-0.0881355	-0.0665679	-0.102821
CATCTG	-0.686577	0.140713	0.204232	0.116318	0.0435399	0.00850223	-0.0112059	0.00396092	-0.101318	0.120831	-0.0139731
CATCTT	-0.455083	-0.214423	-0.0292069	-0.0378899	0.0426268	-0.00161666	0.09487	-0.052597	0.0728819	0.0299773	0.0191449
CATGAA	0.680713	-0.480416	-0.29044	-0.106911	-0.0551148	-0.0632054	0.0148043	0.0377187	0.121678	-0.00237215	0.0282598
CATGAC	0.809494	-0.362058	-0.0960284	-0.0612569	-0.151477	-0.0505284	-0.0647201	-0.0187668	-0.194285	0.0166035	-0.00496969
CATGAG	0.0624822	-0.00425192	0.0055875	-0.0555609	-0.0110376	-0.0185198	-0.100675	-0.0341517	-0.106028	-0.0346508	0.0151261
CATGAT	0.309656	-0.750287	-0.310811	-0.242223	-0.0910437	-0.0188917	0.0723418	0.0698694	0.0371752	0.153072	0.0765872
CATGCA	0.678282	0.126525	0.117157	0.110968	-0.0276357	0.0286963	-0.0368417	-0.0767918	-0.0958347	-0.0171957	-0.0761969
CATGCC	0.339164	0.556036	0.420084	0.211063	0.121028	-0.0891605	-0.101102	-0.126559	-0.118745	-0.0892407	-0.162697
CATGCG	1.06747	0.282206	0.300551	0.0634564	-0.127057	-0.206442	-0.181922	-0.38437	0.00471107	-0.353067	-0.131605
CATGCT	0.372525	-0.0375997	-0.0173993	0.0690106	0.025683	-0.138243	-0.046573	0.0285808	-0.1771	-0.0298849	-0.0132492
CATGGA	-0.428746	0.34008	0.282515	0.0864935	0.0654566	-0.0745912	-0.0092197	-0.06713	-0.070838	-0.0692132	-0.036687
CATGGC	0.461916	0.547703	0.395341	0.296972	0.13502	-0.053782	-0.0363698	-0.0664284	-0.154498	-0.0876392	-0.172892
CATGGG	-0.669301	0.520704	0.445357	0.192608	0.0624671	-0.0678146	-0.145143	0.00243014	-0.197254	-0.142414	-0.0682735
CATGGT	-0.4134	-0.00766882	0.0579199	-0.00500506	-0.151407	-0.0353394	-0.0152447	-0.163563	-0.0778375	0.0372586	0.0170743
CATGTA	0.0817417	-0.41561	-0.158064	-0.131984	-0.0768107	-0.0853312	-0.0627077	-0.0401644	0.0495534	0.102355	0.0609387
CATGTC	0.808057	0.0712151	0.122379	0.110876	0.058593	-0.0574948	-0.13544	-0.231535	-0.200572	-0.0645956	-0.0962344
CATGTG	0.293531	0.406705	0.361685	0.171462	0.0729234	-0.011112	-0.0590549	-0.207281	-0.0627213	-0.00596026	-0.102636
CATGTT	0.726042	-0.395758	-0.188258	-0.11443	-0.130446	-0.0492921	-0.0484082	0.0296594	-0.0367688	-0.0314158	0.0202825
CATTAA	0.967933	-1.2275	-0.519761	-0.19551	0.00961015	0.0731652	0.133787	0.106364	0.119128	0.134521	0.0376056
CATTAC	0.433759	-0.77694	-0.321915	-0.187042	-0.0103208	0.0663221	0.0122116	0.0457652	0.0933018	0.0104268	0.0601698
CATTAG	0.719589	-0.945753	-0.400752	-0.126171	0.00298318	0.0443195	0.133959	0.135358	0.316045	0.132946	0.0302504
CATTAT	0.610918	-1.0884	-0.475188	-0.194735	-0.145129	0.0357184	0.0249467	0.129229	0.0546657	0.0866053	0.0886375
CATTCA	0.151469	-0.299761	-0.119151	-0.00319208	-0.0349972	0.0394073	0.0442138	0.020393	0.0464241	0.059535	0.0551953
CATTCC	-0.908954	0.384305	0.306732	0.221471	0.0278668	0.0517181	-0.00113648	-0.0232636	0.0543757	0.03672	-0.0519943
CATTCG	-0.169297	0.29386	0.165791	0.111197	0.144044	-0.0014459	-0.011503	-0.0260334	-0.0689466	-0.134086	-0.0333435
CATTCT	-0.644786	-0.232143	-0.10528	-0.106124	-0.0762353	-0.0116621	-0.037722	0.0390261	-0.00790895	0.0610369	0.0784561
CATTGA	0.365106	-0.727563	-0.349999	-0.145612	-0.017528	0.00651042	0.0351987	0.0566828	0.0742298	0.0118271	0.0766088
CATTGC	0.309265	0.0693996	0.0673422	0.0820102	-0.0188109	-0.0231912	-0.0584128	-0.0155551	0.0100057	-0.0871056	-0.0295768
CATTGG	-0.219485	0.117246	0.11224	0.0676091	0.0515672	-0.0758806	-0.0880164	0.0300992	0.0239192	-0.0831026	-0.00135978
CATTGT	0.502003	-0.0637078	-0.0234947	0.0228863	-0.0121205	-0.0545035	-0.00611562	0.0287342	0.0433559	-0.01344	-0.0324265
CATTTA	0.667404	-1.05718	-0.502498	-0.163168	0.0226084	0.0604718	0.12635	0.161695	0.181139	0.183183	0.0587859
CATTTC	0.315571	-0.173318	0.00667191	0.0556769	0.160433	0.0358426	0.0722018	0.0945678	0.115644	0.109584	-0.0165843
CATTTG	0.724382	-0.251754	-0.0751764	0.0807256	0.0536808	0.0928667	0.0479373	0.0913855	0.126935	0.0310001	-0.0407025
CATTTT	0.462402	-0.36095	-0.114902	-0.034016	0.0463312	0.0659129	0.104294	0.0608095	0.103585	0.0839508	-0.0017728
CCAAAA	-0.30642	0.193814	0.194426	0.143356	0.0962523	0.0295938	-0.0135609	-0.0143182	-0.0481678	-0.0129014	-0.0323126
CCAAAC	-0.142463	0.349962	0.296255	0.110741	0.0432609	-0.017213	-0.0903418	-0.0752199	-0.063415	-0.0765805	-0.0530684
CCAAAG	-0.0841867	0.382802	0.322383	0.201175	0.080618	-0.0218132	-0.0969769	-0.069957	-0.120234	-0.0579695	-0.0755096
CCAAAT	0.0375907	-0.450163	-0.139077	-0.00850125	0.00851362	0.0760529	0.0491572	0.0395805	0.0401664	0.0441562	0.0575361
CCAACA	0.0641869	0.434424	0.281659	0.145008	0.045746	-0.0452129	-0.129764	-0.153955	-0.0635611	-0.17265	-0.0797643
CCAACC	-1.34416	0.886124	0.694317	0.313658	0.102887	-0.0736965	-0.0354924	-0.164723	-0.285381	-0.26785	-0.154179
CCAACG	-0.0919778	0.681801	0.30124	0.28779	-0.0193536	-0.0420464	-0.122358	-0.127007	-0.218865	-0.146293	-0.124152
CCAACT	-0.275872	0.395566	0.365874	0.245389	0.0962809	-0.0016123	0.0656505	0.0254894	0.115122	0.0384866	-0.0913376
CCAAGA	-0.603289	0.315793	0.249991	0.178463	0.0907074	-0.0125273	0.0113215	0.0119012	0.0568886	-0.13963	-0.0549587
CCAAGC	-0.336351	0.50579	0.211628	0.24132	0.129277	-0.0509711	0.0332697	-0.12385	-0.107296	-0.144906	-0.0930048
CCAAGG	-0.602	0.608824	0.424946	0.269626	0.178227	0.028084	0.0295964	-0.153773	-0.111224	-0.0622903	-0.128317
CCAAGT	-0.0115924	0.254615	0.195609	0.233949	0.154669	-0.00546898	-0.0458134	-0.0648428	0.0388867	0.0142348	-0.0630854
CCAATA	-0.111845	-0.76091	-0.433819	-0.239227	-0.109496	-0.0940211	-0.0556287	-0.0165122	0.0376205	0.0205361	0.119486
CCAATC	-0.669311	0.063216	0.275079	0.0733285	0.0146927	0.101864	-0.000692029	-0.0542586	-0.167966	-0.0129315	0.0163493
CCAATG	-0.172202	0.0340004	0.134606	-0.000820023	0.0895571	-0.0120857	-0.0615144	-0.0339843	-0.0257296	-0.112385	0.0129112
CCAATT	0.275364	-0.805098	-0.327981	-0.147921	0.00145225	0.00213278	0.0657593	0.120404	0.12259	0.065118	0.0862498
CCACAA	0.0157755	0.187297	0.243399	0.158932	0.103161	0.0199218	-0.0680268	-0.0950142	-0.0781214	0.0115597	-0.0579696
CCACAC	-0.467783	0.804175	0.630012	0.35408	0.0839687	-0.0484448	-0.102263	-0.192353	-0.145022	-0.276634	-0.175715
CCACAG	-0.496651	0.552812	0.348888	0.178366	0.114093	-0.0717207	-0.0591729	-0.133349	-0.280765	-0.190467	-0.0627568
CCACAT	-0.280344	0.361773	0.44614	0.187949	0.0800356	-0.00388225	-0.0836873	-0.0038771	-0.120138	-0.0790308	-0.0672658
CCACCA	-1.20627	0.921971	0.743892	0.231347	0.01622	-0.095278	-0.127114	-0.224426	-0.377711	-0.272334	-0.154725
CCACCC	-1.93101	1.25991	1.10249	0.436638	0.0557555	-0.0470069	-0.157332	-0.237882	-0.390754	-0.223918	-0.323412
CCACCG	-0.979256	1.11797	0.80587	0.325958	0.0597348	-0.110731	-0.218585	-0.34587	-0.303251	-0.179629	-0.235338
CCACCT	-1.33222	0.490391	0.360846	0.135614	0.0242053	0.0445366	-0.0297103	-0.337247	-0.190009	-0.159866	-0.0289648
CCACGA	-0.361488	0.585769	0.280166	0.180103	-0.125825	-0.108569	0.0168932	-0.171333	-0.378784	0.0946128	-0.0787099
CCACGC	-0.0806283	0.810896	0.526871	0.247022	-0.0509874	-0.0568634	-0.1304	-0.303975	-0.361948	-0.193019	-0.174315
CCACGG	-0.476949	0.858084	0.424874	0.291067	0.130337	-0.191647	-0.187988	-0.247362	-0.403542	-0.364649	-0.171097
CCACGT	0.17004	0.405644	0.223446	0.063771	-0.104572	-0.184477	-0.229638	-0.307548	0.0413491	-0.0374621	-0.0853611
CCACTA	-0.447635	-0.0831327	-0.0291965	-0.190548	-0.0899296	0.0170979	-0.140483	-0.10121	-0.12067	-0.127906	0.0728759
CCACTC	-0.922372	0.806804	0.6129	0.234482	0.143493	0.033875	-0.0630712	-0.138397	-0.122196	-0.140809	-0.159084
CCACTG	-0.812512	0.761434	0.525763	0.289887	0.117103	-0.0231127	-0.0436476	-0.0396114	-0.121889	-0.138999	-0.148243
CCACTT	0.0503347	0.272789	0.255047	0.170657	0.069438	0.0642786	0.0133235	0.0421132	-0.0533918	-0.0923211	-0.0647699
CCAGAA	-0.890373	0.404577	0.30249	0.143109	0.00795289	-0.0756057	-0.0907054	-0.141587	-0.0746235	-0.000257304	-0.033542
CCAGAC	-0.247355	0.687791	0.4894	0.322724	-0.00667178	-0.0302166	-0.249409	-0.101261	-0.188128	-0.0608003	-0.141562
CCAGAG	-0.748006	0.787382	0.517729	0.253706	0.16391	0.0258796	-0.0681155	-0.260778	-0.00969	0.0121862	-0.175251
CCAGAT	-0.876555	0.00514845	0.20233	0.00792273	0.04994	-0.0915903	-0.103776	-0.00855328	-0.00691715	-0.0470533	0.025828
CCAGCA	-0.295229	0.753894	0.42657	0.264243	0.160116	-0.0605958	-0.036659	-0.0901002	-0.12579	-0.0724266	-0.146321
CCAGCC	-0.573591	1.12648	0.725794	0.424614	0.212043	0.0421801	-0.126092	-0.196214	-0.107111	-0.146955	-0.294336
CCAGCG	0.0118418	0.9596	0.429285	0.353639	0.182482	-0.128602	-0.120828	-0.131051	-0.237602	-0.309419	-0.219713
CCAGCT	-0.624909	0.696236	0.464796	0.300227	0.160486	0.0357928	-0.0597923	-0.0315302	-0.0379635	-0.166722	-0.138224
CCAGGA	-0.776344	0.964532	0.770453	0.462174	0.085758	0.0625435	-0.0417607	-0.141449	-0.11005	-0.0400042	-0.287403
CCAGGC	-0.00893371	0.884631	0.597046	0.47114	0.206819	-0.0139661	-0.0745194	-0.0979484	-0.326175	-0.0894154	-0.272831
CCAGGG	-1.02363	0.874589	0.666522	0.352885	0.0373465	-0.0359731	-0.105829	-0.0872826	-0.236063	-0.197487	-0.181545
CCAGGT	-1.02428	0.238848	0.243724	0.299777	-0.0325308	-0.107386	-0.305758	-0.348173	-0.309925	-0.208329	0.0148285
CCAGTA	-1.05603	-0.0846344	0.152428	-0.0270833	-0.125833	-0.102401	-0.192364	-0.220092	-0.157248	-0.316946	0.0824716
CCAGTC	-0.593202	0.762023	0.408129	0.27208	0.0697312	-0.0297386	-0.262275	-0.0939779	-0.138531	-0.143276	-0.11704
CCAGTG	-0.885782	0.569353	0.421334	0.196514	0.150099	0.091131	0.19685	-0.00446047	0.0852948	-0.107594	-0.118169
CCAGTT	-0.492049	0.306766	0.224082	0.151434	0.0368308	0.0210478	-0.0835768	-0.0503128	-0.102885	-0.116967	-0.0184361
CCATAA	0.628115	-0.491799	-0.190988	-0.0358113	0.0486572	0.0774095	0.0955941	0.122311	0.063809	0.110096	0.00760556
CCATAC	-1.21854	0.239333	0.360531	0.0763314	-0.0532496	-0.110601	-0.240491	-0.278385	-0.271638	-0.313519	0.0164422
CCATAG	-0.744377	-0.0160833	0.129619	-0.0393489	0.0309658	-0.0119628	-0.123581	-0.127734	6.84823e-05	-0.116025	0.0375689
CCATAT	-0.564099	-0.328262	0.0604291	0.0344817	-0.0405126	-0.0184927	0.0424559	0.0305567	0.0136163	0.0758023	0.0507458
CCATCA	0.00515206	0.121334	0.196492	0.140726	0.153144	0.0113608	0.035265	-0.168295	-0.0691341	-0.00405601	-0.0332151
CCATCC	-1.85087	1.06297	0.945048	0.556474	0.141137	0.0639603	-0.0973647	-0.232121	-0.203484	-0.10113	-0.292529
CCATCG	-0.691686	0.796029	0.572618	0.297219	0.0903651	0.086935	-0.061634	-0.0849574	-0.217652	-0.219626	-0.151763
CCATCT	-1.24773	0.448752	0.525064	0.237907	0.170148	0.0412257	0.068008	-0.0270077	-0.00862164	0.0119868	-0.104463
CCATGA	0.0937911	-0.124136	0.052247	0.0704734	-0.0113308	0.0194896	0.0253344	0.0260076	-0.0938759	-0.11244	0.00764611
CCATGC	-0.273863	0.612189	0.411875	0.292463	0.0571093	-0.0456818	-0.1907	-0.208313	-0.141228	-0.186658	-0.116723
CCATGG	-0.529478	0.729965	0.559829	0.31497	0.110772	-0.03793	-0.0467971	-0.00703897	-0.11484	-0.0905091	-0.164963
CCATGT	0.0562958	0.267931	0.21943	0.140901	0.0408557	-0.059566	-0.128803	-0.0980093	-0.212486	-0.0970702	-0.0522868
CCATTA	0.567957	-0.825678	-0.300683	-0.185171	-0.0483929	0.0920579	0.0933354	0.0862615	0.17282	0.0332468	0.0662804
CCATTC	-1.06106	0.526336	0.460806	0.192626	0.0484727	0.127697	0.0279371	-0.0905116	0.0246518	-0.0931068	-0.0739924
CCATTG	-0.122547	0.226367	0.190932	0.206364	0.106276	0.0281103	0.000845766	0.0862075	0.0131991	0.0206476	-0.0495351
CCATTT	0.0116726	0.0176212	0.108166	0.0620678	0.109062	0.0827204	0.0953129	0.0916342	0.0906918	0.0781961	-0.0226316
CCCAAA	-0.590325	0.294929	0.345162	0.20127	0.0497221	0.115764	0.0117061	-0.000937632	-0.0443043	-0.0263806	-0.051189
CCCAAC	-0.956714	0.785895	0.640872	0.225047	0.135194	0.0114689	-0.0535217	0.0312664	-0.0677537	-0.0799698	-0.162103
CCCAAG	-0.696888	0.496747	0.364383	0.273453	0.0746313	-0.124436	0.0310922	-0.0646589	-0.0490218	-0.146888	-0.0749188
CCCAAT	-0.723539	-0.0267441	0.227739	0.0118581	0.030804	0.0332032	-0.0961079	-0.0346005	-0.0985242	0.0614939	0.0274107
CCCACA	-0.904536	0.694737	0.564138	0.346851	0.0990107	0.0445628	-0.0388998	-0.154	-0.15281	-0.198213	-0.140061
CCCACC	-2.13885	1.11222	0.905554	0.283648	0.060417	-0.176034	-0.234808	-0.267289	-0.476743	-0.283876	-0.181575
CCCACG	-0.556221	0.70749	0.409576	0.313602	0.0240533	-0.0871047	0.113327	-0.09624	-0.29358	-0.0102207	-0.132888
CCCACT	-1.1614	0.774668	0.616244	0.260564	0.135255	0.01256	-0.00344233	0.00330239	-0.0917488	-0.127742	-0.145961
CCCAGA	-0.904608	0.61687	0.538813	0.282567	0.112848	0.0433388	-0.171674	-0.134042	-0.0227791	0.000411031	-0.122324
CCCAGC	-0.741233	0.998495	0.696318	0.384029	0.237221	0.0252496	-0.0675398	-0.110998	-0.204781	-0.143272	-0.242686
CCCAGG	-0.609625	0.891632	0.622854	0.400313	0.172036	-0.0262338	0.0938296	-0.0801325	-0.148012	-0.161483	-0.242831
CCCAGT	-0.89304	0.58971	0.512427	0.28628	0.192419	0.04741	-0.0276784	-0.100146	-0.0676419	-0.0534697	-0.112145
CCCATA	-0.590215	0.111171	0.3201	0.0707813	0.0054357	-0.0672411	-0.0831628	-0.041401	-0.0616737	-0.0135541	-0.00904883
CCCATC	-1.56432	0.830733	0.855329	0.380581	0.141195	0.0919383	0.00919917	-0.104539	-0.143759	-0.0357409	-0.197771
CCCATG	-0.687218	0.529236	0.451267	0.168752	0.0948652	-0.0271842	-0.0815784	-0.149794	-0.185258	-0.211102	-0.0645997
CCCATT	-0.712293	0.388359	0.401232	0.199008	0.0808381	0.19059	0.0279903	-0.0249425	0.061356	-0.0149997	-0.0663689
CCCCAA	-0.822652	0.675653	0.588696	0.304947	0.112126	0.142547	-0.0499948	0.0247338	-0.0469297	-0.0720385	-0.14707
CCCCAC	-1.85151	1.11975	0.809376	0.487216	0.245257	0.0263661	0.0496009	-0.156579	-0.197804	-0.215237	-0.268108
CCCCAG	-0.827937	0.932702	0.638621	0.431092	0.192502	0.0409253	-0.153307	-0.0376951	-0.206383	-0.213943	-0.217254
CCCCAT	-1.274	0.849633	0.742564	0.355649	0.115624	0.119882	-0.111526	-0.0882419	-0.126778	-0.195596	-0.17751
CCCCCA	-1.69748	1.11612	0.874802	0.389223	0.192089	0.101071	-0.0138019	-0.309065	-0.136633	-0.122611	-0.258578
CCCCCC	-3.53084	1.45713	1.28	0.422424	0.070974	-0.102506	-0.0241691	-0.25632	-0.183579	-0.253127	-0.414038
CCCCCG	-1.6299	1.32761	0.871055	0.419363	0.0317475	0.0502967	-0.0752028	-0.246556	-0.197325	-0.222111	-0.308185
CCCCCT	-2.7882	1.36385	1.05421	0.452318	0.116543	-0.0472118	-0.182564	-0.340228	-0.237702	-0.199905	-0.333927
CCCCGA	-0.78605	0.983884	0.671483	0.426611	0.167564	0.194896	-0.0951998	-0.164767	-0.099821	-0.184052	-0.251143
CCCCGC	-1.2158	1.35873	0.854714	0.35118	0.0593466	-0.112936	-0.219908	-0.329805	-0.167216	-0.305446	-0.304236
CCCCGG	-0.778245	1.25156	0.89227	0.482809	0.184575	-0.010584	-0.268185	-0.126981	-0.384263	-0.202262	-0.344564
CCCCGT	-0.999315	1.01191	0.744195	0.349983	0.038658	0.0288149	-0.19684	-0.197239	-0.370893	-0.153797	-0.208945
CCCCTA	-1.56124	0.492255	0.458607	0.0492956	-0.0923252	-0.0233812	-0.0370029	-0.236825	-0.0647856	-0.0281922	-0.0359723
CCCCTC	-2.47216	1.34942	1.0455	0.447939	0.160514	0.0229076	-0.0539394	-0.241334	-0.262747	-0.227834	-0.361188
CCCCTG	-1.42322	1.13014	0.89423	0.366326	0.119207	0.0244136	-0.182955	-0.417731	-0.197466	-0.0681486	-0.267575
CCCCTT	-2.1268	1.07381	0.713227	0.228099	0.0817821	0.058445	-0.0714452	-0.116076	-0.00637683	-0.153052	-0.200479
CCCGAA	-0.68728	0.676488	0.531891	0.257822	0.190443	0.152471	-0.0567801	-0.148804	-0.0517686	-0.0959217	-0.158402
CCCGAC	-0.601277	0.936081	0.572253	0.307124	0.0618297	-0.093408	-0.11616	-0.291257	-0.126899	-0.389099	-0.208621
CCCGAG	-0.49395	0.960507	0.523814	0.367419	0.240703	0.0848533	-0.211534	-0.141673	-0.20631	-0.296927	-0.217534
CCCGAT	-1.09702	0.60516	0.480781	0.27862	-0.000754003	0.0587297	0.0314101	-0.219194	-0.145889	-0.272425	-0.085777
CCCGCA	-0.390149	0.792	0.589108	0.276285	0.0509591	-0.0244868	-0.0940062	-0.23175	-0.0881616	-0.0621132	-0.1738
CCCGCC	-1.00677	1.3046	0.850144	0.375101	0.139006	-0.199019	-0.238712	-0.193395	-0.201649	-0.194713	-0.301683
CCCGCG	-0.111436	0.93434	0.419684	0.356004	-0.0797923	0.0452394	-0.170864	-0.321527	-0.235921	-0.0932699	-0.205204
CCCGCT	-0.684473	1.11374	0.647133	0.330954	0.10706	-0.00499819	-0.23555	-0.247289	-0.308254	-0.304652	-0.236416
CCCGGA	-0.752943	0.9275	0.792705	0.301512	0.272993	0.0126795	-0.0241251	-0.0849132	-0.140462	-0.274054	-0.266226
CCCGGC	-0.319158	1.31446	0.721538	0.504242	0.187535	0.136298	-0.0270458	-0.188323	-0.281872	-0.186462	-0.387921
CCCGGG	-0.752281	1.15776	0.850863	0.503907	0.27654	0.0458492	-0.126821	-0.15359	-0.279978	0.032936	-0.358414
CCCGGT	-0.600707	0.881426	0.621806	0.309485	-0.0228561	-0.0293195	-0.0905153	-0.392143	-0.268335	-0.195762	-0.191467
CCCGTA	-0.638215	0.375481	0.286408	0.077405	-0.154739	-0.0367923	-0.222763	-0.18349	-0.12957	-0.109887	-0.0294586
CCCGTC	-0.69093	1.08689	0.654203	0.446463	0.0984258	-0.105535	-0.308493	-0.377248	-0.36717	-0.310438	-0.233666
CCCGTG	-0.67543	0.741962	0.53696	0.281863	0.0359722	-0.0896594	-0.212265	-0.0966144	-0.106804	-0.22553	-0.136336
CCCGTT	-0.628525	0.675237	0.394773	0.0479491	0.0312445	-0.106878	-0.246789	-0.128259	-0.228656	-0.169332	-0.108363
CCCTAA	-0.709435	-0.363335	-0.114547	-0.0966212	0.00788255	-0.000712023	0.0807041	-0.0147975	0.186499	0.167705	0.0416262
CCCTAC	-1.90913	0.367105	0.207595	0.075719	-0.233586	-0.136393	-0.139124	-0.0565231	-0.0882456	-0.31764	0.0362085
CCCTAG	-1.47659	0.107696	0.058066	-0.116063	-0.0235771	0.0659411	-0.0567037	-0.121398	0.116527	-0.0799101	0.0104697
CCCTAT	-2.0258	-0.087225	0.213349	-0.113531	-0.0781955	0.00769698	0.0505008	-0.0812714	-0.12242	0.152909	0.0635449
CCCTCA	-1.00039	0.625943	0.449872	0.293874	0.0905291	0.0170567	-0.0760992	-0.0539561	-0.0323608	-0.0222343	-0.128899
CCCTCC	-2.64862	1.30528	0.996009	0.430297	0.0368007	-0.0311765	-0.200255	-0.272121	-0.224213	-0.274927	-0.309623
CCCTCG	-1.18381	1.07431	0.720763	0.363059	0.173076	0.0998672	-0.114261	-0.125914	-0.214109	-0.285046	-0.244996
CCCTCT	-1.99029	0.959306	0.651753	0.323852	0.0283581	-0.104969	-0.0263676	-0.115854	-0.331716	-0.199545	-0.178301
CCCTGA	-0.765973	0.289717	0.317245	-0.00299402	0.0924666	0.0259608	0.0673229	-0.166568	-0.0592424	0.00154209	-0.0367449
CCCTGC	-1.12076	1.01731	0.747673	0.386731	0.24149	0.0706658	-0.0678737	-0.23902	-0.0932374	-0.103626	-0.259069
CCCTGG	-0.991057	0.918001	0.64721	0.445896	0.136279	0.0462932	-0.0909677	-0.231477	-0.116631	-0.134927	-0.226495
CCCTGT	-0.870264	0.6547	0.435166	0.160548	0.0897388	-0.0177798	-0.0713003	-0.210281	-0.0525256	-0.0386185	-0.120811
CCCTTA	-1.33981	-0.150756	0.0123012	-0.189976	-0.142531	-0.0643755	-0.0398377	-0.0152858	-0.0639814	0.0440559	0.0960364
CCCTTC	-2.20398	0.957554	0.619951	0.208716	0.148083	0.00180572	-0.0460217	-0.0152952	-0.060982	-0.163443	-0.191884
CCCTTG	-1.03503	0.582956	0.375793	0.209088	0.102394	0.116937	0.0859767	0.022362	-0.0358384	-0.0497073	-0.117781
CCCTTT	-1.18886	0.666368	0.462864	0.238064	0.106078	0.137876	0.0366087	-0.027003	0.0593248	0.0123361	-0.137791
CCGAAA	-0.256275	0.443902	0.302406	0.18953	0.144986	0.0890151	-0.0109725	-0.0476561	0.0260903	-0.0488624	-0.0969398
CCGAAC	-0.696895	0.709605	0.401832	0.237499	0.163878	0.0012402	-0.0154477	-0.0240644	-0.177238	-0.161077	-0.142696
CCGAAG	-0.916386	0.665175	0.361797	0.133163	0.0810806	-0.0969608	-0.0979448	-0.0490628	-0.0787311	-0.110397	-0.097204
CCGAAT	-0.848289	0.196554	0.246334	0.113491	0.132085	0.0566392	-0.185372	-0.0384693	-0.0211058	0.0133833	-0.00613708
CCGACA	0.170383	0.525819	0.213645	0.204493	-0.0707964	-0.0580782	0.0256421	-0.210854	-0.184771	-0.25295	-0.113965
CCGACC	-1.07442	0.908016	0.676157	0.273403	0.00842339	-0.0103673	-0.213325	-0.535478	-0.157456	-0.52798	-0.181352
CCGACG	0.0874559	0.878542	0.236458	0.188101	-0.0249651	-0.201096	-0.385336	-0.483506	-0.351903	-0.21457	-0.15715
CCGACT	-0.666638	0.804369	0.449676	0.241627	-0.0303271	-0.105339	-0.28039	-0.125639	-0.111873	-0.154902	-0.143857
CCGAGA	-0.660492	0.847618	0.404838	0.238421	0.128864	0.0769062	-0.126052	-0.092467	-0.196875	-0.375577	-0.162828
CCGAGC	-0.483407	1.01226	0.514229	0.281196	0.179785	-0.0934128	-0.0306233	-0.204158	-0.041859	-0.228164	-0.233236
CCGAGG	-0.555347	1.08214	0.577463	0.410132	0.288573	0.00754314	-0.128399	-0.171588	-0.0569014	-0.2698	-0.302371
CCGAGT	-0.525927	0.745682	0.353312	0.232761	0.148617	-0.0337438	-0.160973	-0.27225	-0.216922	-0.151463	-0.121679
CCGATA	-0.6672	-0.428767	-0.0225767	-0.14213	-0.19363	-0.104169	-0.0800883	-0.102215	-0.261571	-0.167937	0.126933
CCGATC	-1.29123	0.541317	0.422585	0.220423	-0.108082	-0.0936502	-0.0848645	-0.194761	-0.256174	-0.18825	-0.0440966
CCGATG	-0.677204	0.661184	0.437861	0.23148	0.106589	-0.10025	-0.135866	-0.217877	-0.210084	-0.29884	-0.104575
CCGATT	-0.715794	0.0950226	0.144696	0.0312835	-0.09514	-0.033539	-0.0344193	-0.14448	-0.0163607	-0.0719707	0.0449176
CCGCAA	0.630694	0.338204	0.258525	0.1768	-0.0119445	-0.00799278	-0.0446699	-0.0176748	-0.0325794	-0.018337	-0.147106
CCGCAC	0.24717	0.903645	0.535431	0.252614	-0.0310225	-0.0506256	-0.0571698	-0.296083	-0.118262	-0.136644	-0.219801
CCGCAG	0.203709	0.814031	0.460859	0.331562	0.122102	-0.071732	-0.223048	-0.123322	-0.191079	-0.0396919	-0.198311
CCGCAT	0.455066	0.491121	0.435058	0.264543	0.0759247	-0.0479383	-0.120473	-0.0823974	-0.0146388	-0.0853168	-0.163856
CCGCCA	0.107851	0.894321	0.597382	0.363591	0.12978	-0.0491849	-0.113163	-0.210686	-0.201195	-0.313955	-0.240353
CCGCCC	-1.10507	1.3998	0.927136	0.341297	0.136431	-0.107782	-0.205638	-0.222256	-0.449526	-0.248555	-0.351953
CCGCCG	0.116384	1.23471	0.540919	0.39244	0.0508566	-0.244654	-0.381312	-0.222593	-0.264293	-0.417597	-0.277475
CCGCCT	-0.246126	0.996048	0.592993	0.311994	-0.00479166	-0.00353807	-0.0871635	-0.317703	-0.126685	-0.222407	-0.220987
CCGCGA	-0.0157364	0.528936	0.232828	-0.0757	-0.0231682	-0.301107	-0.303163	-0.105129	-0.220392	-0.190888	-0.0469178
CCGCGC	0.484365	0.896641	0.321698	0.0771043	-0.0733244	-0.195126	-0.181264	-0.24639	-0.480402	-0.372289	-0.191604
CCGCGG	0.119965	0.929924	0.275586	0.432422	0.0891477	-0.0269402	-0.415001	-0.279879	-0.357752	-0.202717	-0.188564
CCGCGT	0.568979	0.659527	0.236198	0.180778	-0.234135	-0.300784	-0.437907	-0.157626	-0.262905	-0.342335	-0.128328
CCGCTA	0.172938	0.0931833	-0.0606907	-0.00827907	-0.124615	-0.164081	-0.242027	-0.315753	-0.083144	-0.254096	0.0120376
CCGCTC	-0.332243	1.09221	0.499737	0.304931	0.108367	-0.0435828	-0.253199	-0.371751	-0.426802	-0.300718	-0.223224
CCGCTG	0.132784	1.07522	0.4502	0.308765	0.117978	-0.00156516	-0.212271	-0.117414	-0.217698	-0.21319	-0.268401
CCGCTT	0.23848	0.69103	0.408526	0.248208	0.0394988	-0.0496608	-0.0895763	-0.143621	-0.146011	-0.123951	-0.160249
CCGGAA	0.238114	0.242386	0.370822	0.186018	-0.0135547	0.0125112	-0.0412323	-0.0931924	0.000786976	-0.073379	-0.0924318
CCGGAC	-0.651869	0.864439	0.716086	0.404671	0.262253	-0.027664	-0.126013	-0.416822	-0.484626	-0.307565	-0.220436
CCGGAG	-0.891276	1.14531	0.745284	0.45657	0.11464	0.0302608	-0.109962	-0.274583	-0.209087	-0.204543	-0.318875
CCGGAT	-0.490538	0.509779	0.526626	0.249014	0.182651	-0.0309025	-0.167663	-0.168708	-0.351989	-0.204992	-0.114016
CCGGCA	0.172434	0.93575	0.495792	0.414683	0.105319	-0.0837487	-0.0911348	-0.145173	-0.282395	-0.276973	-0.222848
CCGGCC	-0.172326	1.14093	0.601932	0.519521	0.18718	0.112261	0.0269548	-0.198981	-0.384527	-0.139077	-0.341068
CCGGCG	0.133801	1.05007	0.501076	0.300722	0.110271	0.0239041	-0.136832	-0.143106	-0.166633	-0.327503	-0.257485
CCGGCT	-0.296327	1.00706	0.553752	0.344664	0.304041	-0.0704102	-0.0877145	-0.0993999	-0.27045	-0.206884	-0.25793
CCGGGA	-0.896957	1.06838	0.693674	0.365657	0.172506	0.0198922	0.0767888	-0.212498	-0.233851	0.00962186	-0.302859
CCGGGC	-0.160276	1.1749	0.682132	0.551132	0.338872	0.13681	-0.0297009	-0.179248	-0.105674	-0.114386	-0.387581
CCGGGG	-0.932813	1.28852	0.791166	0.472369	0.241439	0.119806	-0.165334	-0.174082	-0.233918	-0.121444	-0.356952
CCGGGT	-0.688787	0.906167	0.655223	0.289867	0.146452	-0.0159296	-0.148498	-0.0883847	-0.179066	-0.231973	-0.215463
CCGGTA	-0.249543	-0.0644969	-0.0622173	-0.0534762	-0.0805443	-0.0519925	-0.218504	-0.26657	-0.251773	-0.205967	0.01727
CCGGTC	-0.296097	0.858283	0.386848	0.324589	0.0662485	-0.12384	-0.194289	-0.269325	-0.360146	-0.294116	-0.1888
CCGGTG	-0.466169	0.651423	0.444708	0.175282	0.0316256	-0.0834642	-0.238344	-0.207108	-0.275781	-0.259193	-0.107845
CCGGTT	-0.20961	0.491871	0.1793	-0.0182021	-0.131626	-0.153151	-0.0602766	-0.293596	-0.266238	-0.247407	-0.00819494
CCGTAA	0.487572	-0.196647	0.00703082	0.0293567	-0.0862252	-0.0366635	-0.150632	-0.0909286	-0.11478	-0.127473	-0.018994
CCGTAC	-1.06314	0.464126	0.118808	-0.0622116	-0.211353	-0.240657	-0.217734	-0.315371	-0.256393	-0.308684	0.00999411
CCGTAG	-0.653752	0.402229	0.175035	0.0827011	-0.00985699	-0.148313	-0.181717	-0.151721	-0.258863	-0.208165	-0.0194324
CCGTAT	-0.60243	0.162461	0.112876	-0.0718473	-0.22113	-0.146109	-0.302455	-0.0117572	-0.293463	-0.0831985	0.0334212
CCGTCA	0.279862	0.172161	0.133673	-0.0440463	-0.0557567	-0.110444	-0.0556253	-0.268962	-0.2143	-0.195243	-0.0619494
CCGTCC	-1.34653	1.16928	0.692612	0.323034	0.134407	-0.055882	-0.468686	-0.432377	-0.329663	-0.326631	-0.270009
CCGTCG	-0.0227466	1.05178	0.461374	0.21626	-0.0284571	-0.176416	-0.279875	-0.463404	-0.335864	-0.466947	-0.191728
CCGTCT	-0.567094	0.813819	0.394516	0.0607916	-0.0283624	-0.0787742	-0.397	-0.185867	-0.292151	-0.365558	-0.133532
CCGTGA	-0.071891	-0.0998477	0.0614962	0.0340546	-0.0485568	-0.195174	-0.302431	-0.326219	-0.412616	-0.341851	0.0598592
CCGTGC	-0.0457462	0.782293	0.363549	0.279033	0.0381329	0.0215807	-0.0898874	-0.0400059	-0.152171	-0.127067	-0.16936
CCGTGG	-0.515445	0.828961	0.454765	0.258319	0.0832719	-0.203877	-0.226966	-0.296532	-0.272914	-0.233356	-0.161739
CCGTGT	0.00296458	0.754859	0.396322	0.200363	-0.00810674	-0.139103	-0.242495	-0.147451	-0.185246	-0.164229	-0.15536
CCGTTA	0.462614	-0.632841	-0.451504	-0.373764	-0.378151	-0.39081	-0.389113	-0.30868	-0.400045	-0.306739	0.0596883
CCGTTC	-0.704104	0.780139	0.37501	-0.0218733	0.0626554	0.0237705	-0.228906	-0.220997	-0.106027	-0.18064	-0.0956721
CCGTTG	0.259372	0.779812	0.268027	0.20272	0.094541	-0.121403	-0.325484	-0.181845	-0.244624	-0.289059	-0.170665
CCGTTT	0.0569672	0.374305	0.174189	0.0880358	0.0483765	-0.075695	-0.0440868	-0.17266	-0.112253	0.00481426	-0.059794
CCTAAA	-0.563915	-0.936939	-0.399904	-0.266126	-0.0699401	0.137573	0.00164958	0.0343471	0.235444	0.180393	0.114391
CCTAAC	-0.518397	-0.267464	-0.248954	0.0361906	-0.144079	0.0232159	0.132906	-0.0373928	-0.116863	0.10417	0.0686278
CCTAAG	-0.540219	-0.454373	-0.329174	0.0638929	-0.0238429	0.11543	0.137426	0.0795657	0.162294	0.0716457	0.0455334
CCTAAT	0.196692	-1.27559	-0.613713	-0.162733	-0.106292	0.0665779	0.236885	0.145657	0.225024	0.133047	0.104855
CCTACA	-0.508232	-0.12109	-0.0496123	-0.144718	-0.261345	-0.0133121	-0.0352727	-0.00827759	0.0432474	-0.134471	0.0511696
CCTACC	-1.61762	0.292222	0.309045	0.133218	-0.0874543	-0.433728	-0.146167	-0.365582	-0.32532	-0.251205	0.0511637
CCTACG	-0.514242	0.0717241	0.0215829	-0.0153233	-0.0746252	-0.126007	-0.0453383	-0.240686	-0.0527691	-0.0889588	0.0135522
CCTACT	-0.536258	-0.150785	-0.110873	-0.0163498	-0.1592	-0.0639375	-0.0131077	-0.0171641	-0.0618297	-0.0865626	0.0724705
CCTAGA	-0.958975	-0.369887	-0.0494173	-0.250798	-0.0121207	0.00672094	0.0281167	0.113605	0.0410624	0.0270389	0.0616118
CCTAGC	-0.976519	0.15182	-0.0731374	0.047754	0.0842899	0.0303836	-0.13937	0.0153807	-0.171394	-0.0548329	0.0142479
CCTAGG	-0.851076	-0.0503735	-0.123327	0.0180892	-0.0782086	-0.0254774	-0.125495	0.111133	-0.0781308	-0.00109854	0.0429081
CCTAGT	-1.11165	-0.471897	-0.180101	-0.16032	-0.21622	0.00872909	-0.0141723	0.066231	0.123459	0.202143	0.0987829
CCTATA	-1.36109	-0.623339	-0.295326	-0.308438	-0.137436	-0.102173	0.130577	0.0512537	0.090923	0.117338	0.142745
CCTATC	-1.52847	-0.217972	0.0569188	-0.181586	-0.154405	-0.0816827	0.0600073	-0.236805	-0.194527	0.0698061	0.120131
CCTATG	-1.07472	-0.278602	-0.175801	-0.113278	0.00610054	0.0519951	0.013276	-0.0621712	0.0523309	0.156292	0.0576093
CCTATT	-0.679985	-0.748902	-0.379779	-0.216682	-0.108271	-0.00222204	0.0507307	0.0979969	0.0838332	0.205562	0.135992
CCTCAA	-0.17337	0.00179973	0.0342854	0.104791	0.104005	0.0552765	-0.0230702	0.0437327	0.0601322	0.0752367	-0.0291774
CCTCAC	-0.836294	0.621734	0.525245	0.0583545	-0.0590112	-0.0129393	-0.231159	-0.0506917	-0.0375946	-0.196059	-0.0970015
CCTCAG	-0.839023	0.539188	0.368965	0.221805	0.0886589	-0.00691792	-0.0410221	-0.0224315	-0.164615	-0.239062	-0.107013
CCTCAT	-0.128755	0.382304	0.386422	0.142686	0.0444076	-0.0902775	0.00462379	0.0278448	-0.156968	0.0022187	-0.100357
CCTCCA	-1.40868	0.860632	0.610671	0.269202	0.186305	-0.132412	-0.225868	-0.0188731	-0.218953	-0.321548	-0.15801
CCTCCC	-2.31946	1.17967	0.974204	0.305299	-0.0173335	-0.0202214	-0.145014	-0.364659	-0.3878	-0.189372	-0.260501
CCTCCG	-1.43982	1.20513	0.750538	0.429989	0.0868674	-0.114672	-0.212907	-0.4362	-0.501852	-0.44991	-0.251472
CCTCCT	-1.76271	1.10499	0.824673	0.333459	0.0296323	-0.103823	-0.116842	-0.329463	-0.171707	-0.251138	-0.237193
CCTCGA	-0.695973	0.637358	0.403396	0.247831	0.0885869	0.0677721	-0.0230627	-0.138595	0.00722115	-0.0481969	-0.126699
CCTCGC	-0.841975	1.06875	0.593393	0.250499	0.0914643	-0.0376694	-0.104264	-0.329218	-0.32404	-0.140549	-0.210804
CCTCGG	-0.627891	0.949627	0.679994	0.433969	0.175913	0.0318504	-0.214706	-0.0763804	-0.308192	-0.124588	-0.256455
CCTCGT	-0.28802	0.809132	0.478135	0.132913	-0.0401952	-0.104236	-0.196288	-0.248333	-0.159416	-0.345418	-0.145989
CCTCTA	-1.03182	-0.0141043	-0.0310483	-0.1795	-0.067339	-0.148552	-0.370106	-0.0662641	-0.153816	0.0561276	0.0765609
CCTCTC	-1.59996	0.95067	0.671265	0.237485	0.00451004	-0.112553	-0.122683	-0.209536	-0.414903	-0.210959	-0.162975
CCTCTG	-1.14527	0.886601	0.438775	0.172976	0.0427683	-0.117191	0.00152336	-0.0656288	-0.14577	-0.0781977	-0.160733
CCTCTT	-1.21637	0.42391	0.254688	0.145933	0.0101922	-0.062827	-0.099952	-0.0119704	-0.26084	-0.0891268	-0.0295374
CCTGAA	-0.765653	-0.152352	0.0504043	-0.0777986	0.00131816	0.139105	-0.0304227	-0.033103	0.0150278	-0.0778649	0.0546593
CCTGAC	0.139517	0.357115	0.171899	0.170372	0.0256542	0.0737474	-0.0162719	-0.0926716	-0.0378346	-0.00464096	-0.100049
CCTGAG	-0.606042	0.287779	0.306764	0.15032	0.0477852	0.00208661	0.104021	0.0738963	-0.252648	-0.153882	-0.0850765
CCTGAT	-0.387148	-0.274563	0.0470024	-0.190839	-0.0406325	-0.116998	-0.0221303	-0.17598	-0.103616	-0.141227	0.0590995
CCTGCA	-0.174676	0.473396	0.439957	0.24096	0.0903599	0.0198364	0.0590791	-0.0703434	-0.0878465	0.0120467	-0.112239
CCTGCC	-0.29774	1.09764	0.76455	0.452214	0.208538	0.0300466	-0.0133148	-0.18833	-0.203309	-0.230113	-0.312553
CCTGCG	-0.00128936	0.832145	0.534554	0.190867	0.177051	-0.0758266	-0.0700688	-0.0764392	-0.0906892	-0.174535	-0.208038
CCTGCT	-0.638414	0.847823	0.533817	0.355428	0.141084	-0.0246896	-0.0275668	-0.222759	-0.185913	-0.122962	-0.184646
CCTGGA	-1.00128	0.609958	0.584504	0.198146	0.0563953	-0.104372	-0.110419	-0.12264	-0.128738	-0.125155	-0.131356
CCTGGC	-0.304483	1.0177	0.689598	0.480842	0.249449	0.176396	-0.00240433	-0.20094	-0.238519	-0.0742853	-0.315512
CCTGGG	-0.763288	0.971125	0.695486	0.542531	0.236173	-0.00992088	0.129323	-0.176315	-0.227849	-0.180197	-0.282118
CCTGGT	-1.03543	0.688365	0.382317	0.265742	0.136115	-0.0158292	-0.0762787	-0.24449	-0.316038	-0.136958	-0.111273
CCTGTA	-0.746401	-0.172726	-0.0159752	-0.188498	-0.163277	-0.0588914	-0.14217	-0.154173	-0.12143	-0.151951	0.0769872
CCTGTC	0.154699	0.614869	0.43398	0.337955	0.115825	-0.0355383	0.0418915	-0.194549	-0.160176	-0.0487302	-0.188967
CCTGTG	-0.352204	0.703184	0.450129	0.269247	0.130016	0.0730074	-0.0522296	-0.0653836	-0.174301	-0.132923	-0.163759
CCTGTT	-0.139521	0.264561	0.245176	0.0917843	-0.00524061	-0.105209	-0.183349	-0.207001	-0.00734479	-0.00921605	-0.0444757
CCTTAA	-0.22067	-0.851327	-0.350244	-0.154494	-0.00438721	0.187965	0.170452	0.211745	0.185927	0.103238	0.0724844
CCTTAC	-1.34474	-0.176219	-0.158557	-0.145398	-0.228933	-0.226376	-0.0623596	-0.256337	0.0255395	-0.0366564	0.129801
CCTTAG	-1.02275	-0.310138	-0.0929677	-0.0583454	-0.0479573	-0.0341491	-0.0398386	0.00388073	-0.134297	-0.121281	0.0780332
CCTTAT	-0.821874	-0.650996	-0.4447	-0.328963	-0.119888	-0.112158	-0.00454794	0.062588	-0.00549429	0.0201632	0.152283
CCTTCA	-0.673084	0.119916	0.0632425	0.0401277	0.0767811	0.0344572	-0.00686718	0.10092	-0.00542029	0.0473464	-0.0209405
CCTTCC	-1.52396	0.903726	0.607724	0.203979	0.138485	-0.0500175	-0.0784627	-0.0489633	-0.155585	-0.0581013	-0.190337
CCTTCG	-1.03049	0.908732	0.472662	0.358869	0.126586	0.0609555	-0.089198	-0.212687	-0.112503	-0.116422	-0.187178
CCTTCT	-1.49268	0.498814	0.353358	0.0802216	-0.114222	-0.117273	-0.060892	-0.0829158	-0.0573008	-0.227879	-0.0531935
CCTTGA	-0.310498	-0.405301	-0.138547	-0.142182	0.0356469	0.025529	0.131742	0.131052	0.081338	-0.00602535	0.0583475
CCTTGC	-0.466589	0.561873	0.406353	0.216467	0.104312	0.0109561	-0.118473	-0.16675	-0.0579038	-0.0790259	-0.0998375
CCTTGG	-0.555828	0.617189	0.41913	0.303432	0.128385	0.127949	-0.00297914	-0.0651088	-0.0277765	-0.196281	-0.142428
CCTTGT	-0.139447	0.384463	0.204594	0.0710129	0.0654506	-0.071926	-0.0344578	-0.0834839	0.0431105	-0.266019	-0.0811443
CCTTTA	-0.59446	-0.577719	-0.3276	-0.139884	-0.143098	0.0932178	0.201557	0.0702857	0.12793	0.118429	0.081161
CCTTTC	-0.945047	0.527925	0.431859	0.190551	0.0915371	0.245715	-0.00905754	0.029685	0.0687958	0.0231333	-0.116411
CCTTTG	-0.254239	0.44046	0.288982	0.149342	0.128543	0.0424495	0.0483633	-0.0408807	0.0678578	-0.0372497	-0.0999331
CCTTTT	-0.264632	0.405223	0.282317	0.154056	0.0762517	0.0899903	-0.011376	0.0669979	0.0633557	0.0249453	-0.0984281
CGAAAA	-0.0461701	0.24108	0.153405	0.0548148	0.0861983	0.069164	0.00804794	-0.0357471	-0.0328067	0.00599407	-0.0393742
CGAAAC	-0.0155606	0.338375	0.157729	0.0709938	0.0956988	-0.0505684	-0.0579545	-0.0599017	-0.0673766	-0.101376	-0.0331721
CGAAAG	-0.27796	0.299819	0.210035	0.182966	0.0316522	0.0130289	-0.0156954	-0.0122688	-0.0622705	0.0690482	-0.0423225
CGAAAT	0.283789	-0.22586	-0.12979	-0.030767	0.0520791	0.0332499	0.0683824	0.0456696	0.020753	0.0214782	0.0179503
CGAACA	-0.1321	0.307645	0.153003	-0.0177328	0.0568943	-0.123569	-0.0667037	-0.143769	-0.157263	-0.0818872	-0.0235263
CGAACC	-0.680969	0.612791	0.420849	0.198401	0.085205	-0.071362	-0.080527	-0.150792	-0.435908	-0.132623	-0.0753274
CGAACG	0.204179	0.717373	0.192856	0.0932644	0.092472	-0.286123	-0.0118128	-0.17551	-0.310645	-0.355116	-0.116816
CGAACT	-0.495088	0.122299	-0.0093618	0.0477778	0.043505	0.0546622	-0.0455997	0.153319	0.0407715	0.00607279	0.00659586
CGAAGA	-0.984004	0.402962	0.131825	0.0132161	-0.0110387	-0.0792464	-0.0210646	-0.0825958	-0.00981564	-0.129939	-0.025492
CGAAGC	-0.293614	0.589071	0.191746	0.207754	0.0818884	-0.10432	-0.162479	0.0180926	-0.117574	-0.128549	-0.0868398
CGAAGG	-1.03182	0.92732	0.616648	0.285842	0.0749741	0.032029	-0.0190483	-0.00292656	0.0117418	-0.0544767	-0.21147
CGAAGT	-0.68931	0.144892	0.0605034	0.0304024	-0.00748088	-0.00603589	0.0115437	0.087343	-0.134315	-0.0350822	-0.0114673
CGAATA	-0.737196	-0.451791	-0.319326	-0.186932	-0.0581546	-0.0336047	0.0319575	-0.00479874	0.0170451	0.159524	0.123488
CGAATC	-0.634955	0.203611	0.291926	0.0785727	0.00687494	-0.0184115	-0.0257538	-0.0380318	-0.019604	0.00650624	-0.0139301
CGAATG	-0.107934	0.299084	0.11067	0.165292	0.141715	0.0157997	-0.0974664	0.031554	-0.0611702	0.02612	-0.0499966
CGAATT	0.0137912	-0.594027	-0.246531	-0.10399	0.0486593	0.0490706	-0.0838373	0.0119595	0.0275402	0.0468965	0.0877807
CGACAA	0.910742	0.429877	0.0897181	0.0871393	-0.04132	-0.0375392	-0.201465	-0.0860527	-0.162073	-0.256345	-0.142537
CGACAC	0.774814	0.412156	0.125548	0.120791	-0.00920842	-0.104963	-0.0530338	-0.242994	-0.141223	-0.0717063	-0.131959
CGACAG	0.514712	0.658154	0.224421	0.247449	-0.0450705	-0.1801	-0.138293	-0.30034	-0.190317	-0.198604	-0.140066
CGACAT	0.77858	0.112417	0.0259127	0.0409731	-0.0181584	-0.0832223	-0.221431	-0.0666807	-0.261806	-0.205687	-0.0649475
CGACCA	-0.307283	0.625825	0.352995	0.121943	6.93956e-05	-0.0910145	-0.0356282	-0.179949	-0.227743	-0.265353	-0.121738
CGACCC	-0.685248	0.85645	0.555762	0.241701	0.0369938	-0.126228	-0.144809	-0.230522	-0.137862	-0.215118	-0.15707
CGACCG	-0.0318107	0.889641	0.446921	0.200765	0.0700741	-0.0671525	-0.0738103	-0.304713	-0.285237	-0.43305	-0.191544
CGACCT	-0.28119	0.0714404	0.0270556	-0.0966036	-0.0186607	-0.022131	-0.0815663	-0.172834	-0.167888	-0.229882	0.0110419
CGACGA	0.522849	0.948291	0.221352	0.23944	0.164916	-0.125447	-0.272901	-0.460202	-0.376701	-0.458524	-0.230578
CGACGC	0.857413	0.819271	0.219121	0.073808	0.0760805	-0.17868	-0.351136	-0.283471	-0.513232	-0.341519	-0.206152
CGACGG	0.101497	1.04366	0.403486	0.288178	0.0623537	-0.0544998	-0.279579	-0.357191	-0.278605	-0.247085	-0.225407
CGACGT	0.704189	0.782051	0.0515197	0.00572858	-0.120031	-0.325684	-0.372769	-0.529727	-0.562194	-0.331707	-0.142439
CGACTA	-0.300428	-0.163379	-0.117373	-0.111354	-0.134167	-0.113065	-0.0395537	-0.278856	-0.152693	-0.178941	0.0529125
CGACTC	-0.388591	0.87556	0.282284	0.150375	0.0624785	-0.0952664	-0.252873	-0.302942	-0.361073	-0.0148142	-0.141975
CGACTG	-0.0559505	0.871018	0.34171	0.196515	0.0685614	-0.126571	-0.152017	-0.220591	-0.105904	-0.0995133	-0.153341
CGACTT	0.0269733	0.31304	0.158845	0.207122	-0.0627772	-0.0219179	-0.0195988	-0.0544386	-0.0538491	-0.125296	-0.0713851
CGAGAA	-0.468127	0.472638	0.199386	0.084364	-0.00449964	0.0411971	-0.0441035	-0.135243	-0.153644	-0.156871	-0.0559967
CGAGAC	0.158192	0.77937	0.375841	0.2513	0.0216431	-0.0153118	-0.116379	-0.10329	-0.41502	-0.116728	-0.182455
CGAGAG	-0.617608	0.80175	0.353192	0.169387	0.102598	-0.00750032	-0.183585	-0.178149	-0.119656	-0.386525	-0.121645
CGAGAT	-0.272752	0.29699	0.107902	0.0957733	0.0615262	-0.0771631	-0.0271051	-0.0305222	-0.179333	-0.0423882	-0.0358728
CGAGCA	0.0965324	0.67417	0.219642	0.202812	0.141369	-0.0414843	-0.0653972	-0.135103	-0.000664089	-0.126997	-0.13758
CGAGCC	0.0649036	0.898894	0.387154	0.410847	0.12146	-0.0410577	-0.153413	-0.257979	-0.240515	-0.430616	-0.199149
CGAGCG	0.351069	0.938395	0.342347	0.213849	0.109435	-0.0279727	-0.184369	-0.435611	-0.112518	-0.274824	-0.204679
CGAGCT	-0.257432	0.601175	0.172168	0.212103	0.19997	-0.108136	0.00909587	-0.0693527	-0.108899	-0.0480793	-0.116111
CGAGGA	-0.771489	1.04784	0.566363	0.283337	0.157317	-0.120716	0.00519523	-0.265538	-0.124657	-0.150194	-0.232239
CGAGGC	0.132145	0.96307	0.412737	0.308686	0.108908	-0.0355652	-0.00946029	-0.169956	-0.0606182	-0.0614213	-0.246105
CGAGGG	-1.00448	1.1466	0.641029	0.364655	0.0736693	0.0360621	-0.13761	-0.209974	-0.139977	-0.11093	-0.247643
CGAGGT	-0.568725	0.427995	0.216316	0.0577691	-0.158002	-0.292237	-0.166115	-0.0300609	-0.170901	-0.382852	-0.0135677
CGAGTA	-0.381986	0.0978166	0.0721138	-0.0717721	-0.148593	-0.0343618	-0.0556776	-0.0417895	-0.110543	0.0444921	0.0225736
CGAGTC	-0.287456	0.758034	0.365474	0.168627	0.115321	-0.127299	-0.0392763	-0.295801	-0.241882	-0.313732	-0.142552
CGAGTG	-0.0159444	0.752602	0.389654	0.289357	0.140356	0.042839	-0.103118	-0.100607	-0.0763463	-0.187977	-0.150926
CGAGTT	-0.00690601	0.302559	0.0730599	0.0950686	0.0853541	-0.159794	-0.046959	-0.0705457	-0.189996	0.0665453	-0.0300703
CGATAA	0.421915	-0.800403	-0.646463	-0.39552	-0.139325	-0.110215	-0.0323255	-0.00622747	0.0151269	-0.0578995	0.138437
CGATAC	-0.555653	-0.159301	0.0401691	-0.0215392	-0.0364519	-0.0629217	-0.331782	-0.0895684	-0.0681855	-0.216543	0.0749514
CGATAG	-0.904191	-0.633036	-0.415558	-0.387364	-0.266694	-0.253146	-0.274648	-0.303861	-0.193026	-0.298643	0.201253
CGATAT	-0.330824	-0.557059	-0.265341	-0.228219	-0.0949573	-0.132619	0.00656462	-0.169295	-0.0768581	-0.0587195	0.11779
CGATCA	-0.281241	-0.733323	-0.356266	-0.245976	-0.144242	-0.0932647	-0.0210126	-0.0417387	-0.0476642	-0.166923	0.121761
CGATCC	-1.24563	0.828931	0.641243	0.291885	0.0403745	-0.0553804	-0.0884589	-0.154017	-0.210581	-0.210056	-0.145777
CGATCG	-0.232541	0.193317	0.0299934	0.0671151	-0.00150904	-0.149229	0.0191089	-0.219116	-0.186473	-0.146496	0.0216539
CGATCT	-0.856714	-0.115505	-0.315182	-0.180309	-0.060417	0.0984526	-0.187841	-0.282526	-0.270418	-0.202516	0.0963388
CGATGA	-0.0627874	0.206143	0.1648	0.1016	0.0926558	-0.0293327	-0.15118	0.0623503	-0.0276505	-0.192103	-0.0396257
CGATGC	-0.0023794	0.610437	0.383601	0.229326	0.102585	-0.0616703	-0.0839253	0.0768366	-0.128407	-0.291448	-0.139631
CGATGG	-0.717789	0.81786	0.509156	0.291517	0.199286	0.0919557	-0.08131	-0.0557636	-0.163804	-0.0288068	-0.167823
CGATGT	-0.256899	0.340509	0.147389	0.0085808	-0.00496275	-0.208574	-0.0425959	-0.202941	-0.0913562	-0.239797	-0.02431
CGATTA	0.373544	-1.21773	-0.656405	-0.282976	-0.142417	-0.132766	-0.00281315	-0.100927	-0.0732325	0.0878387	0.168711
CGATTC	-0.709494	0.339598	0.307675	0.22194	0.0638601	-0.0635223	-0.0802695	-0.0207271	0.120126	-0.0473745	-0.0380759
CGATTG	-0.0630939	-0.177749	-0.0876659	0.00212001	0.0109973	-0.0213565	0.0189392	-0.00843871	-0.132368	-0.126954	0.0720268
CGATTT	0.215169	-0.352873	-0.193038	-0.088146	-0.0288271	0.03964	-0.0106356	0.0516305	-0.00451686	0.0463745	0.0409044
CGCAAA	0.890164	0.130533	0.104865	0.0551217	0.084718	-0.0728876	-0.0875375	-0.0269411	-0.0887938	-0.0613834	-0.100124
CGCAAC	0.623252	0.448665	0.158768	0.119574	0.00323854	-0.0740301	-0.0320354	-0.210268	-0.119957	-0.180065	-0.119858
CGCAAG	0.203671	0.153421	0.098576	0.121443	-0.0899124	-0.113696	-0.132036	-0.136552	0.0302766	-0.225211	-0.0458413
CGCAAT	0.862306	-0.177001	-0.0415083	0.0320472	0.059934	-0.0978837	-0.065687	-0.0581453	-0.00677931	-0.123639	-0.0367395
CGCACA	0.64305	0.85464	0.436814	0.284156	-0.0129367	-0.04047	-0.180557	-0.15244	-0.186519	-0.0598377	-0.241524
CGCACC	-0.129685	0.733769	0.461259	0.152039	-0.164617	-0.123424	-0.10457	-0.353031	-0.183547	-0.318668	-0.101317
CGCACG	1.09153	0.569486	0.263051	0.127196	-0.157575	-0.242731	-0.21806	-0.448132	-0.407101	-0.220005	-0.156183
CGCACT	0.519309	0.418463	0.242329	0.152496	-0.00418646	-0.00610333	-0.0214345	-0.0543109	-0.129002	-0.018361	-0.115572
CGCAGA	0.0536505	0.584902	0.265728	0.168681	0.065573	0.0447398	-0.157385	-0.0584515	-0.141704	-0.0104042	-0.116917
CGCAGC	0.412564	0.806008	0.334553	0.229595	0.0822443	-0.100686	-0.230685	-0.170981	-0.194833	-0.268067	-0.182363
CGCAGG	-0.0542778	0.817141	0.52111	0.357008	0.0587748	-0.0313179	-0.019109	-0.215831	-0.266964	-0.277939	-0.186038
CGCAGT	0.0179786	0.55737	0.256312	0.149232	0.175606	0.0536175	-0.126528	-0.158909	-0.192831	-0.2321	-0.102204
CGCATA	1.07907	-0.0472144	0.0428507	0.0729471	0.10552	0.0514523	-0.0752179	-0.00685161	-0.141224	0.0734741	-0.121514
CGCATC	0.250113	0.557363	0.417467	0.340243	0.109754	-0.0223046	-0.187544	-0.150772	-0.206997	-0.142836	-0.173535
CGCATG	1.01093	0.256147	0.23396	0.175668	-0.0576656	-0.096731	-0.234456	-0.206339	-0.10711	-0.202302	-0.129136
CGCATT	0.972965	0.0740806	0.0343891	0.108675	0.0769466	-0.0552482	-0.142098	-0.0875744	-0.0487602	-0.0863704	-0.0844102
CGCCAA	0.691536	0.369336	0.199555	0.0914083	0.0561258	-0.0869466	-0.124626	-0.166807	-0.186357	-0.211339	-0.10846
CGCCAC	0.287496	0.75921	0.527444	0.211306	0.0639038	-0.0621682	-0.174524	-0.323037	-0.297233	-0.291946	-0.168206
CGCCAG	0.155941	0.821728	0.410366	0.33885	0.116585	-0.0910009	-0.121238	-0.318665	-0.164642	-0.344677	-0.188744
CGCCAT	0.68672	0.522575	0.36158	0.223908	0.167984	-0.0724791	-0.0887183	-0.12556	-0.255753	-0.178149	-0.183554
CGCCCA	-0.353103	0.912644	0.631663	0.216044	0.0293195	-0.169671	-0.169453	-0.190144	-0.252296	-0.282476	-0.199838
CGCCCC	-0.675628	1.35743	0.90033	0.370213	0.176671	0.0278068	-0.169438	-0.199944	-0.312176	-0.407684	-0.361495
CGCCCG	0.105319	1.23327	0.533589	0.247639	0.172438	-0.288633	-0.203792	-0.273306	-0.245859	-0.393148	-0.28221
CGCCCT	-0.420976	0.881159	0.524682	0.288813	0.134809	0.0092963	-0.223001	-0.218493	-0.0843892	-0.380612	-0.195572
CGCCGA	0.0733845	0.810209	0.335633	0.251131	0.0783639	-0.210016	-0.189398	-0.181905	-0.16424	-0.234765	-0.144661
CGCCGC	0.74449	1.13609	0.489261	0.318256	0.117763	-0.272629	-0.279381	-0.356652	-0.366006	-0.515082	-0.304926
CGCCGG	0.292416	1.10749	0.474615	0.311904	0.131032	-0.0762033	-0.268514	-0.258712	-0.329226	-0.201936	-0.261392
CGCCGT	0.393955	0.978514	0.34773	0.168116	-0.109691	-0.136393	-0.18316	-0.36241	-0.266583	-0.344525	-0.19933
CGCCTA	0.572783	-0.0324968	-0.0810477	0.108374	-0.208475	-0.0512597	-0.133242	-0.0716004	-0.0341393	-0.0727456	-0.0323939
CGCCTC	0.116872	0.915734	0.532988	0.283953	0.00999243	0.0151062	-0.194658	-0.0905329	-0.280701	-0.235689	-0.224716
CGCCTG	0.41507	0.811868	0.406694	0.303527	0.141006	-0.0373396	0.107715	-0.210058	-0.257851	-0.239869	-0.21739
CGCCTT	0.305006	0.5837	0.354185	0.21607	0.0549431	0.00213972	-0.108849	-0.270572	-0.129931	-0.209969	-0.14208
CGCGAA	0.334869	0.225568	0.0895948	-0.0162681	-0.131306	-0.266198	-0.323265	-0.183161	-0.385874	-0.342123	-0.0140096
CGCGAC	0.862367	0.568674	0.226338	0.187477	-0.0651388	-0.197951	-0.33546	-0.416455	-0.208368	-0.138222	-0.158384
CGCGAG	0.197612	0.715983	0.0431059	0.158857	-0.242043	-0.405165	-0.254486	-0.298419	-0.293743	-0.518297	-0.072796
CGCGAT	0.24164	0.177738	0.0653233	-0.108887	-0.0602683	-0.199116	-0.204411	-0.174159	-0.187103	-0.29929	0.0107578
CGCGCA	1.21854	0.525333	0.129641	0.0899961	-0.0652195	-0.213908	-0.435481	-0.312301	-0.397296	-0.368479	-0.166711
CGCGCC	1.12089	0.725453	0.298822	0.0820761	0.00666833	-0.256669	-0.273544	-0.391812	-0.672178	-0.426945	-0.225188
CGCGCG	1.35103	0.630769	0.234582	-0.00995821	-0.0565646	-0.331445	-0.406186	-0.518719	-0.373788	-0.339608	-0.220592
CGCGCT	0.929969	0.661369	0.161122	0.0963607	0.0246502	-0.188753	-0.306109	-0.371749	-0.525454	-0.302516	-0.162235
CGCGGA	-0.128033	0.661836	0.254341	0.244922	0.0529135	-0.157075	-0.35547	-0.335807	-0.232159	-0.142926	-0.0820038
CGCGGC	0.704686	0.881017	0.271718	0.260435	-0.0161242	0.0361854	-0.404224	-0.201178	-0.247136	-0.345595	-0.219157
CGCGGG	-0.298095	1.03673	0.453475	0.392018	0.0907664	-0.26645	-0.243877	-0.241129	-0.506065	-0.276262	-0.189293
CGCGGT	0.0735624	0.435399	0.0724076	0.216742	-0.0841656	-0.117301	-0.211426	-0.26922	-0.333857	-0.205789	-0.0809263
CGCGTA	1.16876	-0.0163922	-0.20726	-0.154205	-0.0642651	-0.466212	-0.315533	-0.340761	-0.0854892	-0.268979	-0.0453412
CGCGTC	0.93672	0.660094	0.222335	0.116543	-0.141742	-0.290252	-0.325986	-0.319558	-0.549533	-0.418746	-0.170825
CGCGTG	1.05272	0.359827	0.190197	0.170486	-0.0665578	-0.248234	-0.333995	-0.391789	-0.46536	-0.266202	-0.100683
CGCGTT	0.912925	0.333729	-0.0791546	-0.0978261	-0.0671107	-0.335202	-0.331865	-0.273329	-0.254737	-0.351821	-0.0650513
CGCTAA	0.969746	-0.56384	-0.232565	-0.0411449	-0.0570507	-0.0818705	-0.0271784	-0.144708	0.00876005	-0.135765	-0.00377066
CGCTAC	0.302942	0.265231	-0.0657527	-0.019573	-0.324261	-0.236748	-0.319741	-0.453617	-0.257642	-0.102607	-0.00765506
CGCTAG	-0.438743	-0.0960853	-0.0745014	-0.252095	-0.145345	-0.395057	-0.398412	-0.284884	-0.0961018	-0.352698	0.0966482
CGCTAT	-0.117896	-0.194731	-0.117992	-0.0663854	-0.247191	-0.214956	-0.130444	-0.158698	-0.217435	-0.169315	0.0717716
CGCTCA	0.569917	0.423742	0.166705	0.0499385	0.0221895	0.00228519	-0.143623	-0.196629	-0.319262	-0.108193	-0.0982546
CGCTCC	-0.315256	1.16715	0.579953	0.3959	0.0118197	-0.0547995	-0.0651577	-0.392214	-0.275534	-0.363877	-0.275041
CGCTCG	0.412472	0.985641	0.342364	0.302671	0.0687863	-0.138932	-0.198869	-0.3095	-0.310552	-0.382288	-0.225159
CGCTCT	-0.320337	0.686523	0.274093	0.122691	-0.0358272	-0.092615	-0.212624	-0.466785	-0.300902	-0.28175	-0.0886398
CGCTGA	0.554218	0.33001	0.0522215	0.228598	0.0277029	-0.0802619	-0.287775	-0.207025	-0.198208	-0.23965	-0.0751777
CGCTGC	0.500821	1.04698	0.386652	0.294389	0.0808335	-0.116979	-0.169351	-0.213079	-0.182343	-0.189276	-0.283307
CGCTGG	-0.0733666	1.02668	0.410956	0.246175	0.132751	0.139282	-0.0891917	-0.0805877	-0.174225	-0.0413289	-0.250163
CGCTGT	0.348544	0.795014	0.207251	0.191506	0.0936472	-0.0592999	-0.183975	-0.22233	-0.155964	-0.235163	-0.18082
CGCTTA	0.858862	-0.347134	-0.162853	-0.0220897	-0.108819	-0.00522865	-0.207372	-0.116468	-0.0812791	-0.1118	0.00715004
CGCTTC	0.382541	0.609928	0.184826	0.206577	0.0406735	-0.0336929	-0.178127	-0.22177	-0.201518	-0.185547	-0.148085
CGCTTG	0.610359	0.41321	0.0874903	0.0789684	-0.0567634	-0.113887	-0.0882756	-0.136132	-0.18065	-0.16865	-0.0854046
CGCTTT	0.482611	0.415228	0.284058	0.234526	0.0970186	-0.0280776	-0.00679235	-0.220148	-0.121841	-0.108825	-0.127229
CGGAAA	0.301504	0.144468	0.21791	0.113509	0.0502313	-0.0439251	-0.0247255	0.00608829	-0.0395561	0.00830297	-0.0620787
CGGAAC	-0.42954	0.384067	0.216411	0.0993522	-0.0514911	-0.136941	-0.106916	-0.207133	-0.244323	-0.204254	-0.0286397
CGGAAG	0.470899	0.258334	0.2952	0.246605	-0.0187988	-0.0280544	-0.104628	-0.0723138	-0.0665616	-0.188367	-0.1188
CGGAAT	-0.574606	0.205237	0.298056	0.143062	0.0534524	-0.0244305	-0.00316811	-0.0754864	-0.126075	-0.0159275	-0.0180347
CGGACA	-0.215283	0.482833	0.267099	0.155675	-0.0237387	-0.128587	-0.198702	-0.322728	-0.224998	-0.192925	-0.101252
CGGACC	-0.970374	0.998234	0.594739	0.283037	-0.0596557	0.00830257	-0.0707159	-0.318849	-0.485444	-0.29449	-0.206788
CGGACG	-0.486101	0.971202	0.434301	0.182869	-0.00866657	-0.199301	-0.260127	-0.505307	-0.327652	-0.329019	-0.182393
CGGACT	-0.84117	0.726778	0.402831	0.209434	-0.0499856	-0.0729641	-0.261087	-0.251285	-0.248142	0.00163373	-0.0988044
CGGAGA	-1.22016	0.874801	0.490967	0.354773	0.125564	-0.132543	-0.17688	-0.186844	-0.234557	-0.342557	-0.158252
CGGAGC	-0.642231	1.09326	0.569538	0.276162	0.0796665	-0.0671182	-0.213523	-0.479687	-0.275576	-0.245554	-0.202733
CGGAGG	-1.20092	1.15125	0.727745	0.428129	0.164829	-0.0516288	-0.182132	-0.254346	-0.321658	-0.223956	-0.262967
CGGAGT	-1.27766	0.910066	0.618383	0.298009	0.0962878	0.121707	-0.0877387	-0.130669	-0.202047	-0.0588867	-0.197989
CGGATA	-0.297147	-0.0078698	0.133544	0.123672	0.00153816	-0.0669317	-0.108363	-0.107043	-0.315945	-0.0890596	0.0256578
CGGATC	-1.3732	0.73776	0.563688	0.294413	0.0369537	0.0148811	-0.177924	-0.136068	-0.261619	-0.0997953	-0.133273
CGGATG	-0.507099	0.544233	0.547413	0.285143	0.104666	-0.0582425	-0.0729874	-0.151909	-0.225824	-0.157089	-0.10786
CGGATT	-0.33311	0.124113	0.191068	0.198464	0.0455965	-0.0502482	-0.0562189	-0.0483096	0.109446	-0.0158319	-0.0182004
CGGCAA	0.574928	0.683972	0.349057	0.320697	0.201719	-0.0613429	-0.134087	-0.0686034	-0.141256	-0.170851	-0.20633
CGGCAC	0.427714	0.738891	0.435873	0.331911	0.0411203	-0.0480005	-0.118646	-0.109269	-0.23369	-0.193714	-0.199952
CGGCAG	0.103708	1.15375	0.505379	0.27831	0.181196	-0.167303	-0.113648	-0.169214	-0.317509	-0.350001	-0.285653
CGGCAT	0.663181	0.546038	0.292742	0.292686	0.117835	-0.066043	-0.137344	-0.11894	-0.217878	-0.210634	-0.171125
CGGCCA	0.213165	0.915218	0.465852	0.423404	0.177326	0.0562758	-0.103833	-0.112951	-0.140091	-0.242214	-0.261889
CGGCCC	-0.155457	1.10997	0.679013	0.41322	0.0692847	0.0996335	-0.0936422	-0.366313	-0.175767	-0.306642	-0.327579
CGGCCG	0.137436	1.06589	0.428832	0.216833	0.171321	-0.0381882	-0.274532	-0.368526	-0.473805	-0.455343	-0.238859
CGGCCT	0.105647	0.776247	0.292249	0.267018	-0.0449556	-0.151583	0.0545907	-0.105798	-0.307712	-0.035864	-0.193582
CGGCGA	0.115925	1.02394	0.352094	0.23834	0.10445	-0.032828	-0.117894	-0.258988	-0.202516	-0.112634	-0.213838
CGGCGC	0.808087	0.913509	0.242092	0.277269	0.0727658	-0.0725404	-0.266647	-0.429716	-0.38573	-0.37042	-0.218477
CGGCGG	-0.140554	1.21996	0.643846	0.302174	0.107082	-0.092187	-0.156948	-0.15189	-0.311262	-0.367479	-0.28297
CGGCGT	0.683587	0.710771	0.288046	0.185445	-0.0026492	-0.191123	-0.17215	-0.45381	-0.25362	-0.515948	-0.172524
CGGCTA	0.168297	0.296466	0.225169	0.145986	0.0999915	-0.129625	-0.0722971	-0.0764236	-0.262291	-0.101802	-0.0793013
CGGCTC	-0.0899145	0.983633	0.47549	0.323431	0.20223	-0.105389	-0.232784	-0.262066	-0.276077	-0.260205	-0.222513
CGGCTG	0.0926585	1.04809	0.470879	0.211662	0.114932	-0.100177	-0.176909	-0.149413	-0.360153	-0.212771	-0.233856
CGGCTT	0.122782	0.527293	0.212244	0.263711	0.191611	0.0459008	-0.0915673	0.0431107	-0.136302	-0.0102832	-0.151307
CGGGAA	-1.03685	0.690556	0.516866	0.308461	-0.00417951	0.105353	0.082549	-0.265869	-0.170008	0.120733	-0.138451
CGGGAC	-0.586624	0.974105	0.617152	0.30545	0.0764148	-0.106787	-0.138973	-0.325779	-0.427111	-0.332449	-0.238762
CGGGAG	-1.17242	1.00859	0.579588	0.250184	0.0356827	-0.0496892	-0.156692	-0.208392	-0.223339	-0.333007	-0.200792
CGGGAT	-1.12531	0.748807	0.607036	0.240505	0.0812412	-0.108462	0.0514354	-0.21807	-0.286823	-0.0545454	-0.153366
CGGGCA	-0.0200984	0.920084	0.502932	0.344614	0.189536	0.00093145	0.0228404	-0.207821	-0.134599	-0.0173667	-0.241533
CGGGCC	-0.268476	1.14775	0.746855	0.45781	0.363923	0.0254428	-0.134751	-0.186875	-0.183243	-0.299754	-0.359852
CGGGCG	0.142517	1.13633	0.584611	0.43618	0.108248	0.0222556	-0.192128	-0.242103	-0.330658	-0.399295	-0.296736
CGGGCT	-0.474229	0.910795	0.533452	0.312845	0.234856	0.0056543	-0.0673389	-0.093758	-0.0745226	-0.155928	-0.218549
CGGGGA	-1.49665	1.06048	0.674026	0.256504	0.192283	0.200134	-0.0391342	-0.209185	-0.115124	-0.348654	-0.224442
CGGGGC	-0.413146	1.24085	0.686256	0.487619	0.174165	-0.0466201	-0.104183	-0.105424	-0.18008	-0.0971946	-0.334749
CGGGGG	-1.77985	1.32654	0.88503	0.420199	0.216986	-0.0382648	-0.0497705	-0.25002	-0.235005	-0.297561	-0.327194
CGGGGT	-0.92936	1.10126	0.660398	0.347698	0.01428	-0.0307602	-0.0832958	0.0470018	-0.475783	-0.153021	-0.234204
CGGGTA	-0.820384	0.272237	0.241665	-0.0439389	-0.191493	-0.134744	-0.137362	-0.213656	-0.191128	-0.166941	-0.0279468
CGGGTC	-0.573061	0.851149	0.420388	0.388719	0.0142505	-0.0171402	-0.0772996	-0.306196	-0.148441	-0.301073	-0.161959
CGGGTG	-0.534837	0.966182	0.550984	0.24079	0.0543298	-0.16873	-0.11212	-0.289566	-0.0504221	-0.244972	-0.182111
CGGGTT	-0.597734	0.511052	0.315964	0.212166	0.173178	0.0369887	-0.146272	-0.0291178	-0.238019	-0.0111344	-0.0770898
CGGTAA	0.440384	-0.305473	-0.171555	-0.0549463	-0.127822	-0.0905	-0.0493347	-0.048105	-0.0909715	-0.0197683	0.00841752
CGGTAC	-0.667203	0.281515	0.180283	0.0170414	-0.0117765	-0.0918989	-0.400652	-0.179812	-0.306786	-0.506846	-0.0261385
CGGTAG	-0.491699	0.276459	-0.0537336	-0.0822646	-0.105745	-0.269647	-0.111106	-0.0876	-0.379648	-0.178443	0.00222635
CGGTAT	-0.675502	-0.137955	0.00512824	-0.195023	-0.186776	-0.117832	-0.266714	-0.15578	-0.209863	-0.23491	0.0724348
CGGTCA	0.181269	-0.213757	0.00398259	-0.0524958	-0.125332	-0.0717819	-0.308833	-0.0666198	-0.252166	-0.14827	0.0482955
CGGTCC	-0.875684	0.95048	0.46223	0.296246	0.0111883	-0.194167	-0.408252	-0.0945982	-0.0664025	-0.247893	-0.207973
CGGTCG	0.19464	0.953002	0.361355	0.313129	0.052806	-0.272735	-0.370736	-0.139487	-0.516769	-0.401535	-0.205781
CGGTCT	-0.54515	0.634318	0.0508415	0.106126	0.0443168	-0.202401	-0.23872	-0.38353	-0.384841	-0.265652	-0.0448485
CGGTGA	-0.406834	0.352487	0.209365	0.0331518	-0.120691	-0.0992759	-0.00593026	-0.106437	-0.202438	-0.0754175	-0.0420983
CGGTGC	-0.122082	0.731863	0.344729	0.139865	0.133651	-0.043753	-0.296039	-0.168255	-0.298797	-0.297983	-0.129839
CGGTGG	-0.947472	1.12432	0.723049	0.390898	0.0726886	-0.076525	-0.120433	-0.300102	-0.260767	-0.381591	-0.240367
CGGTGT	-0.34099	0.637695	0.418306	0.0630973	-0.0585325	-0.145598	-0.16825	-0.170058	-0.227111	-0.146774	-0.101745
CGGTTA	0.232954	-0.437014	-0.131456	-0.0707292	-0.0636081	-0.0930882	0.00584703	-0.0719618	-0.287016	-0.0716083	0.0677557
CGGTTC	-0.445394	0.600382	0.31294	0.149493	-0.0324534	-0.120758	-0.0931108	-0.14514	-0.306845	-0.287465	-0.0602777
CGGTTG	-0.207542	0.70215	0.261188	0.17867	0.0159654	-0.075628	-0.0528667	-0.136521	-0.18435	-0.118674	-0.101878
CGGTTT	-0.0133722	0.324652	0.222317	0.0285975	0.0335603	-0.101116	-0.17713	-0.183984	-0.125936	-0.064183	-0.0371616
CGTAAA	0.967543	-0.517495	-0.300838	-0.25206	-0.120466	-0.0812467	-0.0531719	0.0165647	-0.0760724	-0.130898	0.0173356
CGTAAC	0.53449	-0.391156	-0.0993382	-0.158096	-0.199161	-0.131558	-0.108729	-0.112805	-0.228069	-0.0957538	0.0178333
CGTAAG	0.114022	-0.37904	-0.202313	-0.147921	-0.122001	-0.208082	-0.170966	-0.259487	-0.0511052	-0.0145118	0.0588251
CGTAAT	1.00959	-0.822647	-0.446176	-0.0764568	-0.100888	-0.0200309	-0.130584	-0.000356004	-0.0585953	0.000774358	0.0370963
CGTACA	-0.0995792	0.196644	0.142077	-0.0772587	-0.145439	-0.20926	-0.00683733	-0.194688	-0.161112	-0.14791	0.0122995
CGTACC	-0.736541	0.281811	-0.0181912	0.0489958	-0.28916	-0.426781	0.0780067	-0.318653	-0.224462	-0.309255	0.0369577
CGTACG	0.489389	0.453023	-0.0652277	0.0647013	-0.100245	-0.231899	-0.196697	-0.373153	-0.227079	-0.0838214	-0.0716482
CGTACT	-0.390142	-0.161278	-0.0574989	-0.0426387	0.0148962	-0.155958	-0.145877	-0.231618	-0.121616	-0.0449692	0.0604426
CGTAGA	-0.390236	0.0360831	-0.0920438	-0.126228	-0.243746	-0.125463	0.0203825	-0.204832	-0.316424	-0.215545	0.0408526
CGTAGC	0.273996	0.334081	0.169106	-0.0500279	-0.145051	-0.131535	-0.414655	-0.164908	-0.0946151	-0.184693	-0.0466719
CGTAGG	-0.407407	0.0387441	0.065018	-0.053371	-0.0481229	-0.00353807	-0.230664	-0.170862	-0.190411	-0.103548	0.0175978
CGTAGT	-0.290627	0.0226297	-0.0674612	-0.187329	-0.0395097	-0.0585732	-0.153938	-0.224564	-0.00540786	-0.187408	0.0305934
CGTATA	-0.0814947	-0.250543	-0.13691	-0.109413	-0.189023	-0.111169	-0.033059	-0.114121	-0.0757811	0.0608282	0.0811845
CGTATC	-0.205778	0.199554	0.242077	0.133733	-0.0806568	0.019996	-0.100222	-0.105379	-0.0124752	-0.0524564	-0.0250265
CGTATG	-0.00801258	-0.104613	0.0134609	-0.0473982	-0.0239421	-0.157479	-0.126539	-0.0760388	-0.0924084	-0.149985	0.0248204
CGTATT	0.18418	-0.363958	-0.25172	-0.193026	-0.162497	0.012846	-0.0356239	-0.0216084	0.013351	0.0439384	0.0644676
CGTCAA	0.963903	-0.281412	-0.293973	-0.146925	-0.181647	-0.175815	-0.299059	-0.239167	-0.158118	-0.0582889	-0.0217346
CGTCAC	0.532071	-0.197019	-0.0744916	-0.0821175	-0.160442	-0.271713	-0.292402	-0.231628	-0.181855	-0.429453	0.0306943
CGTCAG	0.468444	0.157802	0.186224	-0.0323913	-0.101421	-0.264815	-0.286686	-0.186156	-0.389218	-0.234183	-0.0547976
CGTCAT	0.806539	0.0754018	-0.0565155	0.0724102	-0.0775037	-0.312065	-0.0928549	-0.176073	-0.24071	-0.386023	-0.0336419
CGTCCA	-0.268229	0.621325	0.405673	0.152113	-0.0459578	-0.208017	-0.363274	-0.402792	-0.258093	-0.360856	-0.104046
CGTCCC	-0.843488	1.15303	0.738801	0.256066	0.0790083	-0.00231413	-0.2621	-0.50424	-0.187286	-0.384095	-0.304887
CGTCCG	-0.168176	0.972981	0.339259	0.0528228	0.00345428	-0.108518	-0.678456	-0.342536	-0.438882	-0.23138	-0.194112
CGTCCT	-0.579396	1.16756	0.794305	0.442769	-0.025873	0.107333	-0.191959	-0.461706	-0.335941	-0.260707	-0.344939
CGTCGA	0.172445	0.731862	0.130971	0.00518319	-0.0616463	-0.225962	-0.334237	-0.384057	-0.260518	-0.350168	-0.0932924
CGTCGC	0.940124	1.05115	0.362612	0.222659	-0.0421701	-0.234225	-0.315992	-0.481909	-0.526733	-0.508477	-0.279592
CGTCGG	-0.0289389	0.867753	0.340516	0.23068	-0.145889	-0.156483	-0.362837	-0.389606	-0.297814	-0.256851	-0.158985
CGTCGT	0.776898	1.00395	0.304397	0.229693	-0.167873	-0.329932	-0.298948	-0.341844	-0.218854	-0.474952	-0.254353
CGTCTA	0.396987	-0.163095	-0.134317	-0.0669166	-0.304077	-0.213493	-0.376146	-0.200127	-0.206152	-0.396892	0.019207
CGTCTC	-0.214357	0.944696	0.417593	0.19702	-0.0737047	-0.056291	-0.189785	-0.180546	-0.301217	-0.412076	-0.206877
CGTCTG	0.178479	0.764673	0.314436	0.170463	0.0123639	-0.163275	-0.455283	-0.172398	-0.28341	-0.380618	-0.150748
CGTCTT	-0.130254	0.39967	0.0683863	0.00987975	-0.0240694	-0.261946	-0.118762	-0.10189	-0.119755	-0.170094	-0.0794869
CGTGAA	0.477272	-0.304872	-0.17211	0.0320141	-0.134619	0.00574004	-0.115225	-0.331037	-0.127639	-0.153176	0.0380679
CGTGAC	0.914015	-0.400552	-0.145242	0.0916303	-0.168248	-0.185187	-0.269612	-0.32771	-0.199856	-0.0372876	0.0125901
CGTGAG	0.434302	0.389561	0.175973	0.202389	0.0132777	-0.2202	-0.00268927	-0.288935	-0.357608	-0.16534	-0.0876145
CGTGAT	0.602682	-0.548529	-0.249924	-0.394644	-0.189188	-0.0466068	-0.180101	-0.141715	-0.116854	-0.0265252	0.0756942
CGTGCA	0.760531	0.256837	0.176852	0.159323	0.0300719	-0.131351	-0.0873403	-0.112931	-0.121186	-0.148777	-0.104577
CGTGCC	0.711872	0.4268	0.369575	0.164027	-0.0838025	-0.0999435	-0.177424	-0.184196	-0.191348	-0.261526	-0.133264
CGTGCG	1.11636	0.528677	0.224711	0.107718	-0.0652204	-0.0689153	-0.214311	-0.35527	-0.0920651	-0.468958	-0.166756
CGTGCT	0.424737	0.294386	0.101312	0.0906485	0.0120483	-0.21575	-0.233469	-0.223108	-0.220171	-0.140324	-0.03149
CGTGGA	-0.670794	0.496721	0.289327	0.154871	0.01091	-0.0860691	-0.192363	-0.231554	-0.256102	-0.173519	-0.0417228
CGTGGC	0.177942	0.870285	0.486229	0.327502	0.169034	-0.120562	-0.166174	-0.255887	-0.247446	-0.31161	-0.238614
CGTGGG	-0.61518	0.667819	0.377952	0.236818	0.0888647	0.0426879	-0.170297	-0.279566	-0.0983518	-0.225088	-0.103152
CGTGGT	-0.297387	0.424335	0.273422	0.0329332	-0.188872	-0.362636	-0.261496	-0.197757	-0.320589	-0.0862649	-0.0366837
CGTGTA	0.560465	0.00135975	-0.0631942	-0.00196292	-0.100151	-0.251644	-0.0438651	-0.1791	-0.0160886	-0.137793	-0.0108221
CGTGTC	0.790072	0.459712	0.238242	0.183241	0.0139923	-0.20351	-0.28655	-0.208421	-0.199757	-0.185138	-0.139177
CGTGTG	0.347032	0.844713	0.541112	0.215533	-0.03605	-0.115107	-0.22241	-0.22753	-0.341855	-0.190226	-0.19188
CGTGTT	0.707484	0.0969199	0.0107682	0.0313114	-0.101695	-0.141938	-0.230405	-0.0696179	-0.22703	-0.193104	-0.0307791
CGTTAA	1.02701	-0.938382	-0.627875	-0.314593	-0.0591255	-0.0998664	-0.108634	-0.0900053	-0.0658105	-0.003663	0.0388359
CGTTAC	0.255987	-0.542325	-0.266061	-0.241664	-0.423768	-0.271448	-0.424047	-0.262694	-0.548809	-0.147262	0.0844248
CGTTAG	0.353534	-0.465659	-0.384808	-0.186994	-0.229079	-0.232028	-0.266492	-0.223731	-0.201539	-0.172682	0.0547146
CGTTAT	0.491018	-0.677225	-0.502199	-0.453892	-0.375156	-0.186389	-0.137512	-0.110769	-0.109983	0.0072494	0.0947893
CGTTCA	0.146745	-0.155233	-0.288151	-0.150327	-0.0346769	-0.130224	-0.247741	-0.0968742	-0.179773	-0.200418	0.0491299
CGTTCC	-0.528605	0.625954	0.306147	-0.0150289	-0.0272958	-0.0735008	-0.14589	-0.177716	-0.103056	-0.06065	-0.07736
CGTTCG	0.175242	0.706425	0.153422	0.0139898	0.0124587	-0.030167	-0.22073	-0.320484	-0.144291	-0.316921	-0.107489
CGTTCT	-0.584765	0.317423	0.088644	-0.152043	-0.050068	-0.273959	-0.119731	-0.174434	-0.114167	-0.106756	0.0113934
CGTTGA	0.734157	-0.111826	-0.145755	-0.147833	-0.0486508	-0.155055	-0.227188	-0.263824	-0.0794743	-0.0918963	-0.021263
CGTTGC	0.659909	0.658322	0.201338	0.162984	0.0648907	-0.127954	-0.293303	-0.147412	-0.20319	-0.207811	-0.155203
CGTTGG	-0.0359725	0.695204	0.212501	0.2623	0.000592423	-0.180036	-0.19082	-0.0424113	-0.0212064	-0.294075	-0.130487
CGTTGT	0.429612	0.614736	0.181958	0.0571189	-0.0983868	-0.189489	-0.256938	-0.29313	-0.267105	-0.244736	-0.11057
CGTTTA	0.77198	-0.662927	-0.334137	-0.149154	-0.0507966	-0.0311787	-0.00832213	0.0446448	0.00129343	0.0217314	0.0294223
CGTTTC	0.188266	0.3501	0.151826	0.0017096	0.000953774	-0.102078	-0.120438	-0.125684	-0.103207	-0.122076	-0.0518492
CGTTTG	0.497807	0.263201	0.00715122	0.0727969	-0.0462803	-0.0415494	-0.0752237	-0.161156	-0.159399	-0.192645	-0.0439671
CGTTTT	0.324458	0.133605	-0.000262477	0.0234415	-0.0159464	-0.052683	-0.0359825	-0.106047	-0.10849	-0.0515467	-0.0182812
CTAAAA	-0.252393	-0.824075	-0.472688	-0.202032	-0.0176513	0.126226	0.127289	0.181469	0.221232	0.164085	0.0942719
CTAAAC	0.123005	-0.744942	-0.393636	-0.186972	-0.104944	-0.0145805	0.0468309	0.102046	0.0999813	0.0472457	0.0986655
CTAAAG	-0.520231	-0.675274	-0.291807	-0.167081	-0.070423	0.0708548	-0.0483329	0.144712	0.236517	0.173419	0.0871263
CTAAAT	0.282387	-1.24795	-0.60084	-0.2294	0.00620107	0.081756	0.0836586	0.179423	0.166529	0.237031	0.0992037
CTAACA	-0.0557997	-0.623678	-0.403771	-0.14496	-0.106929	0.0224766	-8.24065e-05	-0.0508263	0.0925164	0.0623363	0.0909617
CTAACC	-0.686386	-0.0562019	-0.0136786	-0.131417	-0.0292395	-0.123301	-0.0495843	-0.0756694	0.134873	-0.0116472	0.0692427
CTAACG	0.213432	-0.405408	-0.283521	-0.280441	-0.101808	-0.236208	-0.270672	-0.414101	-0.293627	-0.0721644	0.0825719
CTAACT	-0.501705	-0.717701	-0.346055	-0.175533	-0.0534121	0.0252284	0.0926733	0.101327	0.0557816	-0.160632	0.140334
CTAAGA	-1.26322	-0.782673	-0.503685	-0.167935	0.0563151	0.0871911	0.230134	0.220765	0.235503	0.1243	0.104154
CTAAGC	0.0775832	-0.296303	-0.204341	0.0427227	0.128431	0.135686	0.186673	0.236852	0.231916	0.144659	-0.0113252
CTAAGG	-1.00226	-0.22747	-0.165469	0.0733554	-0.0997227	0.0222054	0.0817363	0.0603881	0.129415	-0.0812001	0.0388143
CTAAGT	-0.241039	-0.833318	-0.436716	-0.0888489	0.0189103	0.142993	0.0453118	0.18907	0.107322	0.14715	0.0844077
CTAATA	0.099973	-1.70957	-0.877857	-0.401831	-0.0954159	0.0499599	0.121501	0.11481	0.0949606	0.152259	0.152241
CTAATC	0.0784683	-1.48499	-0.746862	-0.302133	-0.238232	-0.0418167	0.120394	0.0679872	0.155088	0.0144136	0.183252
CTAATG	0.666236	-0.949703	-0.271172	-0.0746757	0.0304026	0.0266841	0.0787821	0.0259799	0.183735	0.134861	0.0417761
CTAATT	0.720156	-1.59776	-0.692861	-0.216372	-0.0432291	0.0710642	0.153221	0.199162	0.174903	0.185842	0.100777
CTACAA	-0.0594681	-0.505472	-0.449414	-0.155099	-0.204085	0.0291863	0.0662083	0.0693937	0.103806	-0.0190548	0.0795
CTACAC	-0.356823	0.0324772	0.145894	-0.0575939	-0.0964062	-0.0693484	-0.0531355	0.0332641	0.0437614	0.0822419	0.0158589
CTACAG	-0.888284	-0.0714257	-0.0850456	-0.251424	-0.237838	-0.082943	-0.100209	-0.0613065	-0.133199	-0.210967	0.09132
CTACAT	-0.530973	-0.508554	-0.243848	-0.153563	-0.195961	0.0826437	0.0582358	-0.131156	0.114062	-0.200614	0.114378
CTACCA	-1.13548	-0.0175513	0.205229	0.00873617	-0.0749904	-0.249222	-0.0506336	-0.0771803	-0.240326	-0.0447918	0.0573014
CTACCC	-1.55405	0.63145	0.444215	0.128971	0.100931	-0.287398	-0.153726	-0.168188	-0.187589	-0.217967	-0.0796624
CTACCG	-0.479885	0.267217	0.0569362	0.000971619	-0.182965	-0.179383	-0.187903	-0.426973	-0.344882	-0.234935	0.0102892
CTACCT	-1.03265	-0.273499	-0.190334	-0.263453	-0.00709713	-0.176335	0.0757893	-0.027161	-0.0935737	0.00437996	0.115482
CTACGA	-0.597909	-0.134663	-0.0199015	-0.139588	-0.132476	-0.130138	-0.0649074	-0.154726	0.026021	-0.122458	0.0397589
CTACGC	0.151687	0.130236	-0.110621	0.0147974	-0.0654085	-0.0819607	-0.210566	-0.210934	-0.0927072	-0.385131	0.00860761
CTACGG	-0.578372	0.560855	0.0357503	0.034911	-0.0419096	-0.261235	-0.241403	-0.210524	-0.290164	-0.244753	-0.0274277
CTACGT	-0.00451871	-0.190673	-0.0815129	-0.131256	-0.266132	-0.0915997	-0.203955	-0.238107	-0.306487	-0.00997961	0.0661501
CTACTA	-0.618628	-0.829374	-0.352016	-0.238673	-0.0678023	-0.0519473	0.0667098	0.0738478	0.035538	0.0263434	0.132059
CTACTC	-0.930371	0.0207772	0.0699374	0.0523941	-0.140207	-0.0901223	-0.145894	-0.157605	-0.153006	-0.156401	0.0709153
CTACTG	-0.890432	0.129466	-0.042645	-0.132422	-0.202815	-0.114463	-0.109158	-0.102283	-0.109309	-0.199957	0.0670536
CTACTT	-0.106143	-0.650688	-0.283947	-0.150842	-0.0678432	0.0238647	0.0844083	0.0635387	0.0531188	0.0706501	0.0930637
CTAGAA	-1.04769	-0.845115	-0.588301	-0.338952	-0.0996228	0.00523234	0.1052	-0.0515694	0.0533796	0.0229828	0.139609
CTAGAC	-0.386849	-0.490517	-0.129393	-0.213622	-0.112067	-0.243222	0.0836792	0.0450664	-0.198866	-0.309906	0.115994
CTAGAG	-1.30421	-0.158615	-0.189632	-0.211318	-0.0720784	-0.0498584	-0.180667	-0.0555413	-0.0491241	-0.155795	0.068014
CTAGAT	-1.01206	-1.03925	-0.512898	-0.280996	-0.181475	-0.014765	0.0620854	0.0217294	0.0984131	0.0995905	0.164773
CTAGCA	-0.883751	-0.253013	-0.184017	-0.179272	-0.0551471	0.0245362	-0.0515559	0.0564005	-0.00823656	0.0853977	0.0775886
CTAGCC	-0.938553	0.301515	0.183215	0.04919	0.138953	-0.116983	-0.19112	-0.0534427	-0.00878112	0.170811	-0.0280437
CTAGCG	-0.415799	-0.0391637	-0.335199	-0.203465	0.0102007	-0.111049	-0.27071	-0.333551	-0.445556	-0.13717	0.0821815
CTAGCT	-1.42323	-0.219801	-0.219458	-0.0907344	-0.0412122	-0.0343841	-0.0247319	0.14406	0.127517	-0.0236948	0.0593813
CTAGGA	-1.41333	-0.172774	-0.157084	-0.116112	-0.0286776	-0.117588	0.0606763	-0.0541801	0.0430337	0.0152044	0.0809928
CTAGGC	-0.530809	-0.000565863	0.0497347	-0.01916	0.023394	-0.100961	0.0682532	-0.261196	0.0740979	-0.263907	0.0372892
CTAGGG	-1.69493	0.0612707	0.171812	0.0288645	-0.161199	0.161726	-0.195282	-0.206781	0.127005	-0.146054	0.00233112
CTAGGT	-1.08923	-0.454046	-0.372569	-0.204453	-0.212412	-0.1362	0.0713408	0.0717633	-0.149769	-0.110211	0.131266
CTAGTA	-1.4237	-1.16208	-0.610129	-0.311086	-0.131332	-0.0552355	0.166294	0.0589314	0.0467617	0.0442552	0.157119
CTAGTC	-1.09747	-0.129207	-0.161045	-0.142503	-0.155589	0.00810048	-0.0562336	0.092062	-0.083477	0.0468957	0.0814461
CTAGTG	-1.31726	-0.39914	-0.203034	-0.178427	-0.371092	-0.0994832	-0.0273378	-0.0437738	-0.188203	0.0150413	0.10138
CTAGTT	-0.757173	-0.791176	-0.348326	-0.145126	-0.0251813	0.00958806	0.141095	0.219048	-0.0188571	0.139521	0.126292
CTATAA	-0.212305	-1.39353	-0.711824	-0.288	-0.140085	0.0449064	0.138135	0.185277	0.182186	0.168427	0.145127
CTATAC	-1.84389	-0.547375	-0.178663	-0.164018	-0.149661	0.0412633	0.120219	-0.0106511	0.0905208	0.0661666	0.124663
CTATAG	-2.0421	-0.851014	-0.389768	-0.456603	-0.175405	-0.0318489	0.00222073	-0.039886	0.0398669	-0.0469163	0.175591
CTATAT	-1.40207	-0.625516	-0.230095	-0.200552	-0.0644653	0.0593781	0.16903	0.0587267	0.114455	0.056015	0.123406
CTATCA	-0.437993	-1.33245	-0.583731	-0.4182	-0.236864	-0.0672423	0.0319061	0.0297879	0.029752	0.118018	0.180634
CTATCC	-1.9345	0.112317	0.190015	0.178732	0.0299282	0.0680773	0.055408	-0.042787	-0.295051	-0.0369228	-0.00171277
CTATCG	-0.878084	-0.441135	-0.300812	-0.470996	-0.292874	-0.255109	-0.222556	-0.325925	-0.216064	-0.20158	0.183665
CTATCT	-1.47031	-0.354771	-0.151052	-0.0501172	-0.0610719	0.121118	0.0738572	-0.00087402	0.0725244	-0.0598805	0.114396
CTATGA	-0.431175	-0.993317	-0.432134	-0.295119	-0.0745422	0.045986	0.190728	0.175181	0.101029	0.179371	0.123699
CTATGC	-0.180539	-0.154927	-0.103126	0.00132738	0.0472493	0.165209	0.085488	-0.0227958	0.0619447	-0.00409956	0.0106382
CTATGG	-0.916794	0.00882579	0.0188326	0.101358	0.10458	-0.00271438	0.155459	0.0708994	0.179289	-0.19467	-0.000839324
CTATGT	-0.899773	-0.401251	-0.293633	-0.170074	-0.157097	-0.0484208	0.0170557	-0.115569	-0.0475793	-0.115531	0.103489
CTATTA	-0.161623	-1.78947	-0.957846	-0.444278	-0.11105	-0.0266351	0.106361	0.179601	0.139568	0.248736	0.17067
CTATTC	-1.30231	-0.602182	-0.395168	-0.207234	-0.135813	0.141673	0.0561438	0.0164684	0.10711	0.137428	0.145461
CTATTG	-0.516442	-0.680696	-0.471682	-0.211139	-0.150611	-0.168015	-0.0757327	0.0155646	0.00857521	0.113296	0.131008
CTATTT	-0.381617	-0.922835	-0.453458	-0.250508	-0.0507928	0.0280589	0.105523	0.108465	0.159529	0.122665	0.136722
CTCAAA	-0.0925892	-0.346502	-0.190477	0.0609867	0.121054	0.0451092	0.114353	0.104865	0.0741114	0.126461	0.0318865
CTCAAC	-0.0825076	0.165161	0.0983793	0.0757542	0.033468	-0.0521999	-0.0673719	-0.102827	-0.132157	-0.0386611	-0.0266257
CTCAAG	0.00278174	-0.179866	0.0563327	0.092629	-0.0116692	0.0255972	0.0723381	0.0910541	0.131088	0.0859479	-0.0117715
CTCAAT	0.364216	-0.61927	-0.265618	-0.166663	-0.0108989	0.0360258	0.0839352	0.078129	0.103973	0.180152	0.0568614
CTCACA	-0.478585	0.510612	0.325471	0.0645776	-0.0708865	-0.0437122	-0.17634	-0.125019	-0.110628	-0.188792	-0.0336168
CTCACC	-1.50217	0.127785	0.0239718	-0.182133	-0.389876	-0.298425	-0.314139	-0.347505	-0.324443	-0.478161	0.190412
CTCACG	0.327458	0.273791	0.216449	0.113885	-0.0864241	-0.223686	-0.419873	-0.200028	-0.348375	-0.210935	-0.0155003
CTCACT	-0.651976	0.299343	0.120611	-0.0234165	-0.0306481	-0.0744269	0.0135161	-0.0487923	-0.0306715	-0.00757955	0.0231061
CTCAGA	-1.01804	0.0941159	0.0915512	0.0416643	0.0752352	-0.0915867	0.0242503	0.204424	-0.119473	-0.0931714	0.0148491
CTCAGC	-0.392792	0.553395	0.215717	0.14524	0.189376	-0.0425322	-0.0648525	-0.103826	-0.190224	-0.263848	-0.100894
CTCAGG	-0.605015	0.349787	0.219608	0.146868	0.0673683	-0.0995759	0.0207292	0.00171277	-0.126836	-0.167466	-0.0768427
CTCAGT	-0.835282	0.3442	0.218092	0.119227	0.205851	0.165065	0.0351684	0.0246192	0.0224336	0.0636485	-0.0608049
CTCATA	0.260499	-0.466649	-0.218563	-0.0993201	-0.00450908	0.0538502	0.0404352	0.0761331	-0.0260467	0.0428791	0.0511212
CTCATC	-0.297762	0.352908	0.331394	0.213981	-0.0590029	-0.0266161	-0.0186966	-0.0194636	-0.0797089	-0.0679874	-0.0705257
CTCATG	0.203754	-0.108745	0.136562	-0.0992078	-0.0659268	-0.0734626	0.00452099	-0.08819	-0.104237	-6.69996e-06	0.00115241
CTCATT	0.552131	-0.205696	-0.0957937	0.0217658	0.101968	0.0319602	-0.0626097	0.0833973	0.0902859	0.0361209	-0.0125078
CTCCAA	-0.740156	0.324592	0.172841	0.1124	0.105092	-0.0387095	-0.0955331	-0.0195366	-0.133412	-0.132937	-0.0241761
CTCCAC	-1.15665	0.86823	0.686875	0.301529	0.0721431	-0.141008	-0.162479	-0.310375	-0.268354	-0.283663	-0.157993
CTCCAG	-1.05655	0.758642	0.461786	0.309204	0.0295918	-0.121284	-0.289756	-0.135005	-0.298311	-0.24653	-0.122001
CTCCAT	-0.835775	0.592501	0.538037	0.314756	0.13043	0.133147	-0.0739367	0.0872786	-0.0107087	-0.176319	-0.139207
CTCCCA	-1.41476	0.684667	0.534204	0.156866	0.0346569	-0.0371939	-0.0741421	0.0102192	-0.0350125	0.0454753	-0.107142
CTCCCC	-1.96276	1.22215	0.902582	0.46777	0.070238	0.0521253	-0.104624	-0.249434	-0.276944	-0.0601586	-0.299815
CTCCCG	-1.10837	0.973344	0.668156	0.174923	0.102087	0.0409253	-0.253595	-0.390611	-0.372018	-0.0944995	-0.207176
CTCCCT	-1.95772	0.95996	0.649022	0.216007	0.0789504	-0.0746671	-0.0586029	-0.191792	-0.136652	-0.267019	-0.174592
CTCCGA	-1.20342	0.811864	0.442741	0.154369	0.108374	0.0361741	-0.184544	-0.241739	-0.275935	-0.254525	-0.148865
CTCCGC	-0.931016	1.2129	0.62292	0.315151	0.0428579	-0.0694007	-0.338548	-0.324758	-0.456509	-0.245687	-0.238845
CTCCGG	-1.06186	1.1007	0.712871	0.534177	0.29037	-0.100737	-0.110523	-0.375811	-0.140053	-0.310113	-0.301365
CTCCGT	-1.01456	0.908514	0.439661	0.187641	0.0447675	-0.0394687	-0.100294	-0.0473141	-0.180664	-0.260784	-0.163228
CTCCTA	-1.24756	0.068068	0.0599651	-0.0322844	-0.0922583	0.00253696	-0.0457653	-0.0239535	-0.0126417	-0.113262	0.0361129
CTCCTC	-1.89024	1.1713	0.810211	0.391655	0.0652411	-0.114853	-0.272297	-0.26486	-0.207058	-0.176414	-0.27336
CTCCTG	-1.09567	1.11115	0.7653	0.308723	0.222625	-0.00734227	-0.0214083	-0.187859	-0.301155	-0.284062	-0.291871
CTCCTT	-1.37227	0.884807	0.530305	0.241474	0.11694	-0.0477124	-0.00190275	-0.0965116	-0.190943	-0.204821	-0.173211
CTCGAA	-0.543383	0.244726	0.149547	0.112347	0.191315	0.0691104	-0.00595054	-0.0211249	-0.043502	0.160525	-0.038536
CTCGAC	-0.0828746	0.632273	0.23146	0.116015	0.173972	0.0458475	-0.0670262	-0.0491574	-0.254949	-0.131037	-0.143667
CTCGAG	-0.078554	0.591637	0.354429	0.263607	0.0451015	-0.046377	0.113423	-0.0913686	-0.303982	0.0259962	-0.125029
CTCGAT	-0.643924	0.225126	0.150357	-0.0374348	0.0138296	0.0139348	-0.113488	-0.016685	-0.0651532	-0.0838855	0.0186806
CTCGCA	-0.108852	0.869171	0.409126	0.300035	0.217992	0.0340079	-0.0531974	-0.198983	-0.114899	-0.246088	-0.192879
CTCGCC	-0.400491	1.05359	0.546884	0.284588	0.00269805	0.00684397	-0.0774331	-0.215464	-0.200834	-0.275586	-0.218422
CTCGCG	0.0493114	0.677822	0.204178	0.139557	-0.0107053	-0.179905	-0.298043	-0.473937	-0.28376	-0.0762582	-0.120765
CTCGCT	-0.542221	0.946909	0.487744	0.308778	0.0347018	-0.0391652	-0.049601	-0.430039	-0.353272	-0.221138	-0.16762
CTCGGA	-0.737324	0.678223	0.513925	0.455439	0.100906	0.0560348	0.000771629	-0.135257	-0.0941467	-0.205187	-0.16943
CTCGGC	-0.236602	0.93086	0.4789	0.368985	0.151828	0.0353324	-0.22821	-0.154003	-0.223826	-0.177884	-0.222369
CTCGGG	-0.54153	0.86409	0.595132	0.427881	0.123156	-0.0584322	-0.0836032	-0.135303	-0.161412	-0.177178	-0.197029
CTCGGT	-0.718997	0.82775	0.458548	0.252551	0.16439	-0.106729	-0.364368	-0.151797	-0.146045	-0.141741	-0.163374
CTCGTA	0.0615453	0.256584	0.10433	-0.0387688	-0.141178	-0.0647935	-0.0826844	-0.175607	-0.0569783	0.000643981	-0.0234831
CTCGTC	-0.151751	0.881338	0.513076	0.350254	-0.126212	-0.218184	-0.188811	-0.262089	-0.212009	-0.377572	-0.212688
CTCGTG	0.0393529	0.609465	0.284456	0.054533	0.0818302	-0.128663	-0.268003	-0.107628	-0.207304	-0.193132	-0.0953614
CTCGTT	0.287703	0.469509	0.129529	-0.018503	-0.0376636	-0.0354886	-0.237112	-0.139763	-0.0811634	-0.0667718	-0.0669862
CTCTAA	-0.135508	-0.714192	-0.443037	-0.267136	-0.0272255	0.0365076	0.00736536	0.0143624	0.0169681	0.0573129	0.0874264
CTCTAC	-1.24285	-0.112138	-0.00530963	-0.103618	-0.252375	-0.10146	-0.215402	-0.114	-0.186068	-0.0962171	0.0825622
CTCTAG	-1.32714	-0.281171	-0.109292	-0.260573	0.0389536	-0.226392	-0.207742	-0.126992	-0.217164	0.127696	0.0778339
CTCTAT	-0.887457	-0.133204	-0.0279446	0.030211	-0.0469953	0.0726439	0.0910932	-0.0431034	0.0225676	-0.0415149	0.0540538
CTCTCA	-0.950786	0.30217	0.128227	0.193612	0.123559	0.0544531	0.0267333	-0.132553	-0.134106	-0.213106	-0.0175488
CTCTCC	-1.64709	0.896696	0.495905	0.188692	-0.0245052	-0.0738591	-0.247106	-0.122658	-0.335271	-0.285123	-0.12881
CTCTCG	-0.640408	0.890498	0.449839	0.078752	-0.00202237	-0.00847354	-0.120271	-0.417857	-0.273907	-0.224365	-0.135074
CTCTCT	-1.61415	0.696118	0.593032	0.194229	-0.0405471	-0.0626651	-0.070024	-0.327434	-0.144984	-0.295026	-0.0795882
CTCTGA	-0.648628	0.198607	0.0629433	0.0546435	0.143798	0.0163676	0.0970511	-0.0407731	-0.0399094	-0.0953878	-0.0190592
CTCTGC	-0.74167	0.818634	0.333027	0.22478	0.109604	-0.0661507	-0.129829	-0.0183509	-0.101604	-0.158073	-0.135421
CTCTGG	-0.674583	0.845943	0.533866	0.339998	0.00452078	0.00846359	0.0138589	-0.00500741	-0.123046	-0.202045	-0.195386
CTCTGT	-0.882886	0.59776	0.274562	0.109616	0.0373842	0.00662841	-0.0771581	-0.185901	-0.166751	-0.118631	-0.0638122
CTCTTA	-0.696116	-0.681665	-0.43777	-0.165894	0.0013791	-0.0414358	0.0237953	0.214766	0.0830148	0.0876648	0.112559
CTCTTC	-1.32379	0.358981	0.215102	0.00248058	-0.0487186	-0.209469	-0.101457	-0.170619	0.00301982	-0.11661	0.00634189
CTCTTG	-0.574991	0.275647	0.116308	-0.0393432	-0.0419157	-0.0711014	-0.0748202	-0.084911	-0.0563547	-0.062822	-0.0114082
CTCTTT	-0.954086	0.274671	0.144822	0.0654433	0.0186823	-0.0477355	-0.00381035	-0.0527302	-0.0588903	-0.0756051	0.00388841
CTGAAA	-0.324311	-0.125225	-0.00356027	0.00489087	0.0655068	0.0284045	0.104885	0.115194	0.158109	0.040372	0.0241649
CTGAAC	-0.559979	0.120263	0.117331	-0.0140577	-0.0278803	0.0363338	0.0652367	-0.0467579	0.139379	0.0937167	-0.00348627
CTGAAG	-0.843663	0.145004	0.138312	0.119765	0.0289598	0.0838307	0.0114279	-0.00525508	-0.0577175	-0.202001	-0.0199489
CTGAAT	-0.656425	-0.312053	-0.121801	-0.0691118	-0.00219001	0.0352725	0.0612055	0.171317	0.070887	0.0963362	0.068883
CTGACA	0.860879	-0.0146567	0.0169975	0.0721341	0.0766779	-0.0458506	-0.0184159	-0.0312194	-0.0523001	-0.0891444	-0.0824771
CTGACC	-0.332781	0.0609653	0.10253	0.105668	0.0189387	-0.0328344	-0.0635397	-0.169065	-0.127476	-0.0412632	0.013394
CTGACG	0.33648	0.325825	-0.0320784	0.079227	-0.031462	-0.299553	-0.187644	-0.276966	-0.258711	-0.350688	-0.0193395
CTGACT	-0.165868	0.348564	0.194118	0.175675	0.15123	-0.0271418	-0.0522343	-0.150964	-0.010452	-0.188957	-0.0625975
CTGAGA	-1.2981	0.176218	0.121562	0.141205	0.037492	0.182183	0.108586	-0.0214885	0.0971846	0.0769197	-0.0303239
CTGAGC	-0.36726	0.544975	0.30924	0.206019	0.170934	-0.161729	0.00626218	0.0226486	-0.250505	-0.0127716	-0.104538
CTGAGG	-0.818248	0.664227	0.282356	0.196354	0.102386	-0.0157207	-0.125654	0.0096008	-0.0665319	-0.0130953	-0.121877
CTGAGT	-0.606993	0.193507	0.205375	-0.00437436	0.0887909	0.123627	0.0599867	-0.148638	-0.0806129	-0.04202	-0.0231482
CTGATA	-0.279155	-1.14083	-0.611745	-0.407728	-0.225936	-0.115807	-0.0319092	-0.0343244	0.0594244	0.0262787	0.195088
CTGATC	-0.892905	-0.498237	-0.255302	-0.175812	-0.223331	-0.146094	-0.114467	-0.318967	-0.222179	-0.15818	0.122002
CTGATG	0.0827242	0.357153	0.229319	0.116053	0.00831614	-0.0430246	-0.179091	-0.0834642	-0.0675297	-0.101973	-0.0776025
CTGATT	0.227707	-0.714766	-0.223136	-0.120951	0.108988	0.0403528	0.0841164	0.0343848	0.119864	0.049631	0.0700143
CTGCAA	0.183686	0.252765	0.199578	0.142656	0.112813	0.0114888	-0.0221086	0.0499617	0.0647045	0.0365626	-0.0850129
CTGCAC	0.119228	0.428888	0.39038	0.165009	0.0539159	0.0333825	-0.0766072	-0.0444432	-0.0900875	0.0132322	-0.112699
CTGCAG	-0.132912	0.698605	0.408659	0.271617	0.118731	0.0581648	-0.0589812	-0.0312163	-0.0359819	-0.125336	-0.162715
CTGCAT	0.191324	0.137637	0.246961	0.202152	0.0947721	0.10052	-0.0369954	0.0638622	0.0672088	0.122576	-0.093924
CTGCCA	0.264779	0.77871	0.424373	0.346611	0.179771	-0.00946462	-0.0172457	-0.0798209	-0.0435789	-0.128969	-0.219463
CTGCCC	-0.853191	1.03819	0.68045	0.493466	0.121612	0.0872909	-0.0658419	-0.168783	-0.217031	-0.130709	-0.256162
CTGCCG	0.0734285	1.11934	0.48206	0.299701	0.0882841	-0.0818138	-0.112742	-0.258712	-0.282148	-0.247866	-0.282235
CTGCCT	-0.250272	0.861749	0.412823	0.1858	0.0926211	-0.0172654	-0.129621	-0.226914	-0.27231	-0.0658467	-0.172076
CTGCGA	-0.236362	0.741952	0.336716	0.218088	0.15621	0.0217923	-0.00499774	-0.0653384	-0.118551	-0.099545	-0.141025
CTGCGC	0.410138	0.714394	0.180416	0.137455	0.0468373	-0.128722	-0.2405	-0.182563	-0.197981	-0.24458	-0.131167
CTGCGG	0.26752	0.903412	0.495839	0.328029	0.17676	-0.0831819	0.00359382	-0.155764	-0.345341	-0.117754	-0.236935
CTGCGT	0.263206	0.552616	0.285184	0.0924827	-0.0165249	-0.100383	-0.187648	-0.212806	-0.184686	-0.237051	-0.116693
CTGCTA	0.0111261	0.105205	-0.00471558	-0.0174668	0.029292	0.0272285	-0.150889	0.135378	-0.0945492	0.0340826	-0.0305505
CTGCTC	-0.546932	0.996955	0.511066	0.321355	0.140321	-0.0149166	-0.102278	-0.0720573	-0.193838	-0.131589	-0.218195
CTGCTG	-0.218987	1.17553	0.60133	0.338153	0.139912	0.00730939	-0.124155	-0.197772	-0.319642	-0.242154	-0.284189
CTGCTT	-0.176181	0.433607	0.160103	0.119237	0.0862029	-0.0117492	-0.0124653	-0.0475392	-0.0943686	-0.00892409	-0.0742406
CTGGAA	-0.763941	0.30367	0.256971	0.0222546	0.0802673	0.0661198	0.0114973	0.03648	0.000781815	0.0691622	-0.0439865
CTGGAC	-0.731829	0.51309	0.430278	0.206116	0.0902899	0.100024	-0.173964	-0.103191	-0.0639506	-0.162102	-0.113058
CTGGAG	-1.09244	0.792675	0.576828	0.364315	0.029515	-0.133699	-0.145291	-0.322653	-0.30083	-0.150121	-0.166509
CTGGAT	-1.16735	0.460011	0.430595	0.193964	0.000580718	-0.0956552	-0.200316	-0.207837	-0.175613	-0.174664	-0.0352065
CTGGCA	0.0803302	0.721505	0.367402	0.231786	0.249505	0.141225	0.0302361	-0.0472301	-0.00468452	-0.00552065	-0.192223
CTGGCC	-0.485245	0.932661	0.64699	0.455186	0.232393	0.143428	-0.0288554	-0.119664	-0.0744941	-0.105492	-0.263797
CTGGCG	0.11721	0.875862	0.429231	0.324695	-0.0229417	0.0189521	-0.158827	-0.14784	-0.202108	-0.0974269	-0.20395
CTGGCT	-0.582663	0.920808	0.501946	0.390639	0.16195	0.0810164	-0.0438694	-0.133636	-0.0222988	-0.00968972	-0.217547
CTGGGA	-1.10682	0.651916	0.55896	0.395063	-0.00804775	-0.0585738	0.092105	0.0046058	-0.142177	-0.0869152	-0.141152
CTGGGC	-0.457512	0.90461	0.585379	0.458244	0.234282	0.0742169	-0.00231376	-0.182822	-0.185889	-0.0139408	-0.237469
CTGGGG	-0.891662	1.08888	0.651367	0.368756	0.174607	-0.01902	0.0408933	-0.0487748	-0.245684	-0.163406	-0.265485
CTGGGT	-1.01358	0.629742	0.489867	0.214298	0.00398651	-0.0202536	-0.0096366	-0.141266	-0.246546	-0.313903	-0.0794555
CTGGTA	-0.853275	-0.0964949	-0.02334	-0.0899713	-0.111717	0.0519469	0.0776991	-0.16577	-0.132677	-0.0857602	0.0456376
CTGGTC	-0.71074	0.735783	0.463257	0.309613	0.222499	0.113716	-0.128469	-0.122749	-0.302922	-0.1372	-0.161298
CTGGTG	-0.995517	0.713476	0.386857	0.189443	0.0724203	0.0468633	-0.144528	-0.15236	-0.276806	-0.157841	-0.114636
CTGGTT	-0.814469	0.351134	0.226813	0.0970715	-0.0209848	0.0610897	-0.0955416	-0.0428422	-0.201988	-0.00980035	-0.00562505
CTGTAA	0.263977	-0.702661	-0.393474	-0.135336	-0.0466503	0.014111	0.0625731	0.0103839	0.177887	0.132623	0.0612404
CTGTAC	-1.02768	-0.15211	-0.0496712	-0.0271301	-0.0456992	-0.0691051	0.0346526	0.0735948	0.227037	0.00959486	0.0340633
CTGTAG	-1.02996	-0.0519374	-0.0421297	-0.141721	-0.159992	-0.0243317	0.0802997	0.0787083	-0.0832934	-0.12556	0.0459969
CTGTAT	-1.2131	-0.0971266	0.0948885	-0.18947	-0.172756	-0.0658311	0.00345936	-0.0442829	-0.012957	-0.120417	0.0623755
CTGTCA	1.06657	-0.199295	-0.035797	0.132785	0.0579454	0.0223255	0.0422698	-0.0589935	0.0440446	-0.0810285	-0.111534
CTGTCC	-0.760841	0.698723	0.38387	0.251612	0.107308	-0.101527	-0.116787	-0.297872	-0.156652	-0.0395296	-0.150453
CTGTCG	0.511731	0.634936	0.27727	0.225698	0.0129423	0.0280318	-0.0865798	-0.211212	-0.00098878	-0.0869621	-0.182995
CTGTCT	-0.378301	0.613028	0.362887	0.174525	0.0666113	0.0516593	-0.0455895	-0.148335	-0.191937	-0.156092	-0.121008
CTGTGA	-0.0524218	0.0265005	-0.118385	-0.0490471	-0.0389664	0.067591	0.00532777	-0.0898286	-0.0293704	0.0428074	0.0193929
CTGTGC	-0.114699	0.608242	0.302793	0.293492	0.0885093	0.0922072	-0.0150234	-0.0294305	-0.19533	-0.117178	-0.132685
CTGTGG	-0.459565	0.636247	0.399965	0.242182	0.0209611	0.0146927	-0.00834713	-0.00737335	-0.214	-0.042737	-0.123214
CTGTGT	-0.443273	0.793778	0.376844	0.183867	0.0278213	-0.105144	-0.135705	-0.0869961	-0.144181	-0.0743934	-0.127642
CTGTTA	0.10637	-0.724763	-0.45242	-0.209235	-0.0542596	-0.0958065	-0.178618	-0.0519909	0.102922	0.0068242	0.101015
CTGTTC	-0.981873	0.35305	0.0699004	0.101599	-0.0981684	0.0610914	-0.188359	-0.148636	-0.00851095	-0.118878	-0.00170342
CTGTTG	0.141318	0.669555	0.34157	0.152629	-0.118522	-0.116699	-0.180033	-0.300062	-0.216928	-0.214587	-0.115529
CTGTTT	-0.0893267	0.0945911	0.0133877	-0.0489821	0.0333523	-0.0509912	-0.0341681	-0.0375267	-0.0270752	-0.103366	0.0139347
CTTAAA	-0.211727	-1.56065	-0.686753	-0.205707	0.0257143	0.178637	0.273236	0.345038	0.322708	0.289932	0.112215
CTTAAC	0.196729	-0.583124	-0.291155	-0.179122	-0.0261346	0.00423638	0.14596	0.169124	0.050001	0.166368	0.0495152
CTTAAG	0.179145	-1.05761	-0.45333	-0.131561	0.095096	0.19969	0.252572	0.154981	0.129971	0.238667	0.0624278
CTTAAT	0.615493	-1.58285	-0.740442	-0.184393	-0.0277154	0.0806836	0.168627	0.186942	0.262298	0.144314	0.0811557
CTTACA	-0.351612	-0.727616	-0.502466	-0.25917	-0.191081	-0.131828	0.0325439	-0.0422545	0.0643856	0.0726634	0.14007
CTTACC	-1.59356	-0.519014	-0.39701	-0.368355	-0.424491	-0.336572	-0.272101	-0.212831	-0.125085	-0.0520439	0.265628
CTTACG	-0.216575	-0.649273	-0.420883	-0.263398	-0.365234	-0.274075	-0.31088	-0.132765	-0.320302	0.0465715	0.163752
CTTACT	-0.837525	-0.741522	-0.525276	-0.348598	-0.0909603	-0.0381359	0.0938971	0.139023	0.0215437	-0.0519531	0.165963
CTTAGA	-0.690413	-0.890613	-0.549228	-0.150327	-0.0556697	0.111315	0.198428	0.310976	0.172667	0.16065	0.08892
CTTAGC	-0.122683	-0.231135	-0.122288	0.122858	-0.000638459	0.0996148	0.0385397	0.217813	0.0597059	0.0735332	0.00667139
CTTAGG	-0.514592	-0.612815	-0.14287	-0.0707765	-0.0498993	0.0617142	0.0922715	0.0181359	-0.108562	-0.0891824	0.0844794
CTTAGT	-0.450959	-0.825758	-0.444573	-0.110237	-0.0539253	0.0102808	0.065176	0.192909	0.0783276	0.123911	0.122859
CTTATA	-0.945297	-1.43512	-0.805331	-0.376176	-0.0958305	0.0613427	0.0905875	0.298201	0.215642	0.169764	0.165438
CTTATC	-0.240272	-0.981532	-0.462872	-0.351758	-0.335676	-0.121616	-0.094482	0.0261322	-0.0327591	-0.124324	0.22359
CTTATG	0.0481946	-0.705579	-0.359791	-0.144686	-0.0636064	0.0146741	0.0547234	0.0392778	0.0985432	0.122334	0.0767262
[truncated: 2,097 more rows]
